# Supplementary material for: The Mycobacterium tuberculosis transcriptional landscape under genotoxic stress
Source: BMC Genomics. 2016 Oct 10;17:791. doi: 10.1186/s12864-016-3132-1 (PMC5057432; doi:10.1186/s12864-016-3132-1)
Supplement: Additional file 1: — List of differentially expressed (DE) genes encoding mRNA under each genotoxic stress. (XLSX 96 kb) [file 12864_2016_3132_MOESM1_ESM.xlsx]

## Sheet: H2O2
	gene	fold change [log2]	fold change	p value	p value (adjusted)	COG
1	Rv2466c	2.39379	5.25537	8.63e-25	1.68e-21	Q
2	mbtF	2.26261	4.79859	1.04e-25	4.06e-22	Q
3	mbtG	2.14346	4.41822	2.38e-20	1.84e-17	Q
4	Rv1907c	2.03208	4.08995	4.68e-23	6.06e-20	R
5	katG	2.01633	4.04552	2.94e-22	2.85e-19	P
6	Rv1460	1.82141	3.53425	1.53e-18	8.48e-16	K
7	mbtD	1.80775	3.50097	1.82e-16	8.82e-14	Q
8	csd	1.78975	3.45754	7.71e-20	4.99e-17	E
9	mbtC	1.62409	3.08247	1.48e-13	4.8e-11	Q
10	Rv1463	1.60097	3.03347	5.47e-15	2.36e-12	O
11	Rv0839	1.57009	2.96923	7.9e-14	2.79e-11	H
12	furA	1.51948	2.86688	6.86e-14	2.66e-11	P
13	Rv1461	1.50481	2.83788	4.08e-11	1.22e-08	O
14	Rv1462	1.43457	2.70302	2.4e-10	6.66e-08	O
15	desA3	1.36861	2.58221	3.28e-08	7.5e-06	-
16	mbtB	1.28506	2.43692	6.28e-09	1.52e-06	Q
17	Rv0324	1.27942	2.42742	2.49e-07	4.83e-05	P
18	Rv1466	1.26332	2.40048	1.08e-07	2.2e-05	R
19	fadE24	1.23487	2.35361	1.4e-09	3.61e-07	I
20	Rv2377c	1.2144	2.32044	2.11e-06	0.000314555	-
21	Rv3201c	1.21371	2.31933	7.34e-08	1.58e-05	L
22	groEL2	1.19999	2.29738	9.27e-07	0.00015642	-
23	fadE23	1.13079	2.18979	8.76e-07	0.00015458	I
24	clpP1	1.08765	2.12527	1.79e-05	0.00210971	-
25	Rv0331	1.06926	2.09836	3.29e-07	6.08e-05	R
26	mbtE	1.06257	2.08864	7.23e-06	0.000935905	Q
27	clpP2	1.06148	2.08707	2.93e-06	0.000409173	OU
28	Rv0605	1.02693	2.03768	1.97e-06	0.000306496	L
29	papA4	0.991779	1.98864	9.35e-05	0.00980512	R
30	mycP3	0.991134	1.98775	1.15e-06	0.000186773	O
31	hsp	0.986693	1.98164	1.12e-05	0.00136325	O
32	Rv3202c	0.979185	1.97135	1.02e-05	0.00127163	L
33	esxG	0.97343	1.9635	4.66e-06	0.000623745	R
34	Rv2979c	0.955989	1.93991	3.22e-05	0.00368091	L
35	sigB	0.944228	1.92416	3.84e-05	0.00426142	K
36	Rv3230c	0.942844	1.92231	7.73e-05	0.00833189	C
37	groEL1	0.937804	1.91561	0.000125828	0.0122116	-
38	espG3	0.916667	1.88775	2.95e-06	0.000409173	-
39	Rv1674c	0.901963	1.86861	0.000441545	0.0353557	P
40	Rv2885c	0.887442	1.84989	0.000240884	0.0212525	L
41	esxH	0.872034	1.83024	0.000109857	0.010935	S
42	Rv2191	0.870093	1.82778	0.000228146	0.0205968	L
43	Rv2618	0.852225	1.80528	0.000480158	0.0365485	K
44	clgR	0.848888	1.80111	0.000461136	0.0358026	-
45	Rv2052c	0.848571	1.80072	0.000542629	0.0405094	R
46	Rv3517	0.843729	1.79468	0.00033187	0.027411	R
47	Rv3402c	0.837137	1.7865	0.000183811	0.0173232	M
48	mbtI	0.825909	1.77265	0.0003183	0.0268618	HE
49	eccD3	0.806781	1.7493	0.00055693	0.0407925	-
50	icl1	0.790991	1.73026	0.0002973	0.0256471	-
51	mpa	0.761417	1.69515	0.000187422	0.0173232	-
52	eccE3	0.709172	1.63487	0.000446272	0.0353557	-

## Sheet: Paraquat
	gene	fold change [log2]	fold change	p value	p value (adjusted)	COG
1	katG	0.860583	1.81577	1.24e-08	4.57e-05	P
2	kmtR	0.817984	1.76294	9.53e-08	0.000175661	K
3	Rv3269	0.735105	1.66452	8.35e-07	0.00102656	R
4	Rv1405c	0.722226	1.64973	2.3e-06	0.00211609	H
5	mmsA	0.699029	1.62341	5.97e-06	0.00440205	C

## Sheet: MNNG
	gene	fold change [log2]	fold change	p value	p value (adjusted)	COG
1	ogt	2.03811	4.10707	1.18e-47	4.57e-44	L
2	alkA	1.63511	3.1061	5.68e-32	1.1e-28	L

## Sheet: MMC
	gene	fold change [log2]	fold change	p value	p value (adjusted)	COG
1	Rv3074	4.29087	19.5741	3.54e-75	6.86e-72	R
2	Rv3394c	4.13547	17.5752	1.2e-67	7.74e-65	L
3	Rv0515	3.98862	15.8742	1.24e-61	6.85e-59	R
4	Rv3776	3.94453	15.3964	5.65e-70	7.3e-67	R
5	recA	3.93056	15.2481	1.81e-75	6.86e-72	L
6	Rv3395c	3.9047	14.9772	4.2e-44	1.09e-41	R
7	Rv1378c	3.87573	14.6794	2.62e-69	2.54e-66	R
8	ruvA	3.8091	14.0169	1.6e-55	6.21e-53	L
9	Rv2719c	3.80551	13.9821	1.02e-57	4.39e-55	R
10	Rv2100	3.78675	13.8014	2.31e-61	1.12e-58	R
11	ruvB	3.76463	13.5915	8.06e-49	2.4e-46	L
12	lexA	3.73314	13.298	8.58e-68	6.66e-65	KT
13	Rv2578c	3.72488	13.2221	2.54e-49	8.21e-47	L
14	Rv1702c	3.38553	10.4507	8.62e-47	2.39e-44	R
15	dnaE2	3.35259	10.2148	9.39e-50	3.31e-47	L
16	Rv1588c	3.22245	9.33371	1.83e-33	3.39e-31	R
17	Rv3201c	3.01463	8.08153	4.85e-38	1.11e-35	L
18	Rv3202c	2.98361	7.90963	2.38e-38	5.78e-36	L
19	ruvC	2.97721	7.87463	1.07e-23	1.54e-21	L
20	Rv0605	2.9114	7.5235	3.67e-37	7.91e-35	L
21	Rv2979c	2.86026	7.26147	2.51e-32	4.43e-30	L
22	dhaA	2.84536	7.18687	1.04e-35	2.11e-33	R
23	Rv1000c	2.78968	6.91478	1.38e-33	2.67e-31	L
24	Rv2191	2.68963	6.45148	5.1e-23	6.82e-21	L
25	Rv2735c	2.63664	6.21881	8.04e-26	1.3e-23	R
26	Rv2886c	2.62188	6.15551	4.77e-22	6.17e-20	L
27	ftsZ	2.55425	5.87364	2.13e-31	3.59e-29	D
28	recX	2.54776	5.84727	1.87e-24	2.79e-22	R
29	Rv0336	2.46294	5.51338	5.89e-17	6.01e-15	R
30	Rv1277	2.44412	5.44194	3.44e-25	5.34e-23	L
31	Rv2885c	2.40493	5.29611	3.64e-21	4.41e-19	L
32	Rv2119	2.36587	5.15464	2.2e-23	3.05e-21	L
33	Rv2792c	2.3127	4.96813	3.9e-20	4.58e-18	L
34	Rv0095c	2.27325	4.83411	2.26e-19	2.51e-17	R
35	Rv1377c	2.20899	4.62353	2.07e-16	2.05e-14	H
36	Rv3517	2.1448	4.4223	1.06e-15	9.74e-14	R
37	Rv2015c	2.11915	4.34437	1.75e-17	1.83e-15	R
38	radA	2.07644	4.21766	9.01e-19	9.7e-17	O
39	thiL	2.05706	4.16139	6.67e-22	8.35e-20	H
40	Rv1278	2.04687	4.13209	7.02e-20	8.01e-18	L
41	Rv1482c	1.96015	3.89101	6.52e-13	5.27e-11	R
42	Rv2734	1.89585	3.72141	4.5e-13	3.74e-11	S
43	Rv0071	1.87865	3.6773	1.02e-10	6.95e-09	L
44	lhr	1.79968	3.48143	7.36e-14	6.49e-12	R
45	Rv2024c	1.79393	3.46759	4.73e-15	4.27e-13	R
46	Rv1279	1.78014	3.43461	7.13e-16	6.74e-14	E
47	Rv3777	1.77843	3.43052	2.74e-16	2.66e-14	RC
48	Rv3190A	1.75166	3.36746	9.39e-12	7e-10	-
49	Rv2148c	1.73002	3.31733	1.37e-12	1.09e-10	R
50	Rv3263	1.67071	3.18372	4.53e-13	3.74e-11	L
51	Rv1765c	1.65359	3.14616	7.53e-09	4.29e-07	R
52	nei	1.62995	3.09503	2.61e-09	1.53e-07	L
53	Rv0883c	1.62214	3.07832	7.21e-12	5.48e-10	R
54	Rv2033c	1.60662	3.04539	4.55e-10	2.94e-08	R
55	yfiH	1.5851	3.00029	8.59e-10	5.28e-08	S
56	Rv3226c	1.56975	2.96854	1.1e-11	8.05e-10	S
57	alkA	1.56544	2.95968	8.8e-11	6.1e-09	L
58	Rv1148c	1.5586	2.94568	3.48e-12	2.7e-10	R
59	ogt	1.53824	2.9044	7.76e-11	5.47e-09	L
60	Rv2311	1.52346	2.87479	4.97e-07	2.3e-05	L
61	Rv1833c	1.51105	2.85018	1.05e-10	7.01e-09	R
62	nrdR	1.51052	2.84913	4.52e-10	2.94e-08	K
63	dnaE1	1.48838	2.80574	2.62e-13	2.26e-11	-
64	Rv3714c	1.45488	2.74133	8.74e-09	4.91e-07	R
65	Rv3555c	1.44464	2.72195	5.79e-09	3.35e-07	S
66	fadE21	1.43662	2.70686	4.81e-11	3.46e-09	I
67	Rv1945	1.42731	2.68945	3.76e-08	2e-06	R
68	ung	1.41884	2.6737	6.42e-10	4.02e-08	L
69	Rv3828c	1.41734	2.67092	2.17e-07	1.01e-05	L
70	Rv1128c	1.3605	2.56773	4.19e-08	2.2e-06	R
71	whiB2	1.33187	2.51728	5.24e-10	3.33e-08	R
72	Rv0185	1.33067	2.51519	1.19e-07	5.75e-06	R
73	Rv2681	1.32033	2.49723	1.25e-07	5.99e-06	-
74	Rv0922	1.31356	2.48554	2.06e-09	1.23e-07	L
75	Rv0607	1.29488	2.45357	3.37e-06	0.000143691	R
76	Rv3586	1.28109	2.43023	7.13e-08	3.55e-06	R
77	uvrA	1.27342	2.41735	9.31e-10	5.64e-08	L
78	Rv2680	1.26617	2.40523	1.82e-06	8.02e-05	R
79	dnaB	1.25197	2.38167	1.45e-08	8.05e-07	L
80	higB	1.24049	2.36279	6.4e-07	2.88e-05	-
81	plcB	1.23506	2.3539	1.62e-07	7.68e-06	M
82	dnaQ	1.22958	2.34498	1.18e-07	5.75e-06	L
83	Rv3587c	1.22743	2.34149	2.77e-08	1.49e-06	R
84	Rv0430	1.22478	2.3372	1.17e-05	0.000476689	R
85	Rv3640c	1.20823	2.31053	7.44e-06	0.000313545	L
86	fbpC	1.20617	2.30724	1.82e-08	9.94e-07	R
87	Rv0184	1.20049	2.29817	5.36e-07	2.45e-05	R
88	mtrA	1.19667	2.2921	5.6e-08	2.89e-06	KT
89	Rv1220c	1.15064	2.22012	8.46e-06	0.00034905	R
90	recO	1.14512	2.21164	1.41e-05	0.000561859	L
91	helZ	1.14324	2.20876	6.33e-08	3.23e-06	KL
92	Rv0997a	1.10331	2.14848	1.31e-05	0.000527714	-
93	Rv2717c	1.10325	2.14839	2.55e-06	0.000110949	R
94	lprE	1.08978	2.12842	2.91e-05	0.00109478	R
95	Rv2074	1.08494	2.12129	2.1e-05	0.000815745	R
96	Rv3642c	1.07293	2.10371	0.000167058	0.00583499	R
97	ssb	1.04498	2.06334	4.78e-05	0.00174971	L
98	lprI	1.03322	2.04659	0.00018512	0.00640813	S
99	Rv1251c	1.0153	2.02132	2.81e-05	0.00106828	R
100	Rv2147c	1.0074	2.01029	7.8e-06	0.000325048	S
101	Rv0060	0.996275	1.99484	2.91e-06	0.000125392	R
102	Rv1632c	0.985867	1.9805	3.8e-05	0.00141782	S
103	Rv2722	0.972169	1.96179	0.000333279	0.011139	R
104	Rv2975c	0.96673	1.95441	0.000474431	0.0153281	R
105	ltp1	0.952535	1.93527	1.46e-05	0.000575494	I
106	Rv0519c	0.947522	1.92856	0.000472055	0.0153281	P
107	fmt	0.932816	1.909	0.00028267	0.00961326	-
108	PE_PGRS31	0.92636	1.90047	0.000113254	0.0040656	R
109	Rv2308	0.922004	1.89475	0.000646138	0.0205334	S
110	Rv3242c	0.921379	1.89392	0.0015466	0.0464818	R
111	PE_PGRS2	0.920738	1.89308	0.00163141	0.0486536	R
112	PE_PGRS46	0.919943	1.89204	0.000337732	0.0111913	R
113	sigG	0.919682	1.8917	2.4e-05	0.00092022	K
114	Rv0921	0.910419	1.87959	1.47e-05	0.000575494	L
115	Rv3644c	0.90763	1.87596	5.01e-05	0.00181545	L
116	bglS	0.885953	1.84799	4.46e-05	0.0016459	G
117	Rv1209	0.879617	1.83989	0.000294816	0.00993915	R
118	Rv3466	0.877945	1.83776	0.000991776	0.0302765	R
119	Rv2413c	0.875527	1.83468	0.000684782	0.0215845	L
120	plcC	0.867763	1.82483	0.00026865	0.00921732	M
121	Rv0088	0.862546	1.81824	0.000145787	0.00513833	R
122	Rv0181c	0.837527	1.78698	0.000403647	0.0132622	R
123	higA	0.829386	1.77693	0.000611455	0.0195918	-
124	parD1	0.807649	1.75036	0.00168576	0.0498907	-
125	Rv3258c	0.802631	1.74428	0.000854225	0.0264947	R
126	ligB	0.769855	1.7051	0.000727659	0.0227511	L
127	Rv1433	0.743027	1.67368	0.000963412	0.029644	S
128	phoH2	0.722613	1.65017	0.00108822	0.0329613	T
129	rrs	-1.13544	-2.19685	0.000123301	0.00438566	-
130	MTS2823	-1.15374	-2.22491	1.74e-06	7.77e-05	-
131	ssr	-1.1988	-2.29549	6.79e-08	3.42e-06	-

## Sheet: DETA-NO
	gene	fold change [log2]	fold change	p value	p value (adjusted)	COG
1	Rv3839	8.00447	256.795	1.09e-75	3.81e-72	R
2	Rv2624c	7.95175	247.58	7.12e-67	1.24e-63	T
3	Rv2028c	7.43285	172.787	4.93e-51	4.3e-48	R
4	PPE37	7.03806	131.422	4.13e-57	4.8e-54	N
5	Rv2625c	6.79169	110.79	1.31e-44	6.52e-42	R
6	mbtB	6.61218	97.8281	4.29e-50	2.99e-47	Q
7	Rv1813c	6.55237	93.8557	8.64e-27	1.43e-24	R
8	mbtC	6.4899	89.8782	1.47e-46	8.55e-44	Q
9	hrp1	6.45199	87.5474	4.69e-26	7.11e-24	-
10	pfkB	6.40128	84.5232	1.04e-31	3.02e-29	G
11	Rv1735a	5.98931	63.5276	3.8e-32	1.2e-29	-
12	mbtD	5.98672	63.4136	1.61e-38	6.24e-36	Q
13	Rv2620c	5.90463	59.906	3.6e-43	1.57e-40	R
14	Rv2622	5.6516	50.269	4.37e-37	1.52e-34	H
15	mbtI	5.46842	44.2749	2.67e-31	6.65e-29	HE
16	Rv2621c	5.33588	40.3888	1.12e-30	2.61e-28	K
17	icl1	5.27462	38.7095	9.68e-19	8.23e-17	-
18	TB31.7	5.14971	35.4991	3.33e-12	1.68e-10	T
19	fadE23	5.07203	33.6383	1.42e-23	1.6e-21	I
20	narX	5.06772	33.5379	1.14e-14	7.91e-13	C
21	Rv1592c	4.99304	31.8459	4.02e-30	8.75e-28	R
22	devS (dosS)	4.92859	30.4547	2.6e-26	4.12e-24	T
23	Rv1460	4.89822	29.8203	1.77e-14	1.21e-12	K
24	fadE24	4.87081	29.259	1.38e-19	1.27e-17	I
25	Rv3402c	4.85031	28.8461	1.57e-27	2.74e-25	M
26	Rv1461	4.84772	28.7945	1.18e-24	1.58e-22	O
27	mbtF	4.84447	28.7298	1.63e-31	4.37e-29	Q
28	Rv2619c	4.70133	26.0161	7.48e-26	1.09e-23	S
29	Rv2003c	4.68343	25.6952	3.91e-29	7.57e-27	H
30	Rv3403c	4.64045	24.941	1.25e-29	2.57e-27	S
31	Rv1462	4.61958	24.5828	3.72e-24	4.47e-22	O
32	efpA	4.54145	23.2869	3.28e-24	4.08e-22	G
33	mbtE	4.51664	22.8899	1.34e-24	1.74e-22	Q
34	hisE	4.48274	22.3584	8.53e-21	8.5e-19	E
35	Rv1463	4.44516	21.7834	4.31e-24	5.01e-22	O
36	Rv0080	4.37041	20.6835	8.53e-10	3.13e-08	R
37	csd	4.33341	20.1598	3.69e-25	5.14e-23	E
38	Rv2377c	4.24916	19.0162	3.05e-11	1.36e-09	-
39	alkB	4.2486	19.0088	8.35e-21	8.5e-19	R
40	Rv2629	4.24363	18.9435	1.29e-20	1.21e-18	-
41	devR (dosR)	4.20797	18.4809	1.14e-11	5.21e-10	KT
42	mbtG	4.16821	17.9786	9.23e-21	8.94e-19	Q
43	cydB	4.14037	17.635	4.78e-14	3.14e-12	C
44	Rv0572c	4.1052	17.2103	1.97e-10	8.28e-09	R
45	cydA	4.07521	16.8562	7.83e-12	3.79e-10	C
46	Rv0885	4.05871	16.6645	1.69e-23	1.84e-21	R
47	Rv2004c	3.88208	14.7443	2.72e-12	1.41e-10	S
48	mbtA	3.87969	14.7198	1.7e-19	1.52e-17	Q
49	irtB	3.86485	14.5692	1.15e-18	9.53e-17	-
50	leuD	3.78119	13.7483	1.35e-10	5.82e-09	E
51	Rv2630	3.70135	13.0082	2.01e-18	1.63e-16	S
52	Rv1772	3.6435	12.497	2.61e-19	2.27e-17	T
53	Rv1466	3.60733	12.1875	3.01e-17	2.39e-15	R
54	Rv0839	3.53353	11.5797	8.63e-12	4.09e-10	H
55	leuC	3.51253	11.4124	1.58e-10	6.72e-09	E
56	fadE5	3.49262	11.256	3.85e-08	1.1e-06	I
57	Rv0888	3.45447	10.9622	6.6e-15	4.8e-13	R
58	Rv2005c	3.4295	10.7742	7.83e-10	2.9e-08	T
59	Rv1687c	3.40505	10.5931	3.78e-10	1.51e-08	V
60	Rv2640c	3.39704	10.5344	1.88e-07	4.72e-06	K
61	nrdZ	3.37766	10.3939	6.08e-07	1.35e-05	F
62	Rv3840	3.34547	10.1645	2.81e-12	1.44e-10	K
63	fprB	3.32895	10.0488	2.93e-16	2.27e-14	RE
64	lpqS	3.32613	10.0291	2.26e-15	1.67e-13	R
65	Rv1519	3.31262	9.93567	5.33e-13	3.15e-11	M
66	Rv2628	3.29801	9.83558	1.47e-06	2.96e-05	R
67	Rv2705c	3.29351	9.80497	1.84e-08	5.57e-07	S
68	mbtL	3.2835	9.73716	8.68e-12	4.09e-10	-
69	cydC	3.2398	9.44666	6.91e-15	4.92e-13	OC
70	pckA	3.23158	9.39296	1.19e-12	6.71e-11	C
71	Rv1057	3.21887	9.31054	1.82e-05	0.000281505	S
72	Rv3049c	3.1924	9.1413	4.92e-14	3.18e-12	P
73	Rv2618	3.19223	9.14021	6.36e-13	3.7e-11	K
74	Rv0081	3.18597	9.10068	7.42e-07	1.61e-05	R
75	otsB1	3.15605	8.91389	3.37e-13	2.06e-11	G
76	ctpF	3.13679	8.79566	2.53e-05	0.000378899	P
77	Rv2293c	3.1227	8.71018	1.95e-12	1.03e-10	F
78	kasA	3.06391	8.36233	3.84e-14	2.57e-12	QI
79	eccA3	3.0623	8.35305	1.53e-12	8.45e-11	-
80	kasB	3.05116	8.2888	1.66e-12	9.03e-11	QI
81	Rv3201c	3.01319	8.07346	6.01e-12	2.95e-10	L
82	cydD	3.01294	8.07206	3.82e-13	2.3e-11	OC
83	Rv0082	3.00763	8.04242	8.1e-07	1.72e-05	C
84	Rv0571c	2.98509	7.91774	4.45e-07	1.03e-05	R
85	Rv2729c	2.97628	7.86953	4.21e-07	9.85e-06	R
86	lprD	2.94959	7.72527	6.52e-08	1.82e-06	K
87	ahpC	2.91122	7.52253	1.35e-09	4.74e-08	O
88	Rv1342c	2.88125	7.36786	5.39e-09	1.79e-07	R
89	Rv3354	2.88068	7.36498	1.44e-06	2.91e-05	R
90	eccC3	2.84832	7.20159	1.19e-12	6.71e-11	-
91	Rv3249c	2.81841	7.05384	1.03e-11	4.78e-10	K
92	sigE	2.7543	6.74725	4.82e-10	1.89e-08	K
93	Rv2885c	2.7534	6.74302	2.44e-08	7.28e-07	L
94	Rv0208c	2.75192	6.73614	4.53e-11	2e-09	-
95	Rv3675	2.74088	6.68478	1.7e-08	5.26e-07	R
96	fabD	2.7299	6.63412	3.51e-08	1.01e-06	I
97	lprJ	2.71648	6.57268	2.18e-10	9.07e-09	R
98	rubA	2.71064	6.5461	2.69e-08	7.87e-07	C
99	Rv2617c	2.67876	6.40307	2.65e-10	1.08e-08	R
100	mymT	2.67477	6.38538	3.46e-09	1.16e-07	-
101	Rv0190	2.66606	6.34693	7.88e-07	1.7e-05	S
102	pncB2	2.6444	6.25234	1.17e-07	3.07e-06	-
103	Rv1812c	2.62787	6.18114	6.6e-06	0.000116703	C
104	lipR	2.62585	6.17249	1.43e-09	4.98e-08	I
105	cysK2	2.61227	6.11466	4e-10	1.58e-08	E
106	Rv3087	2.59	6.02098	2.25e-08	6.77e-07	R
107	tgs4	2.58136	5.98503	1.33e-10	5.78e-09	-
108	accD6	2.57827	5.97221	5.93e-08	1.67e-06	I
109	ctpD	2.55981	5.8963	6.16e-06	0.000109522	P
110	sigC	2.55942	5.89472	1.03e-08	3.23e-07	K
111	fadB2	2.52978	5.77485	5.06e-06	9.2e-05	I
112	esxH	2.52	5.73584	6.84e-09	2.23e-07	S
113	desA1	2.51134	5.70151	1.25e-06	2.54e-05	R
114	Rv0574c	2.50384	5.67192	0.000311583	0.00317596	M
115	PE5	2.49172	5.62448	4.79e-07	1.09e-05	R
116	fadD13	2.48406	5.59469	5.36e-10	2.03e-08	QI
117	glnH	2.47105	5.54447	1.72e-08	5.26e-07	TE
118	Rv3083	2.46993	5.54016	6.69e-07	1.47e-05	P
119	ahpD	2.454	5.47932	4.76e-07	1.09e-05	S
120	eccB3	2.4415	5.43206	6.95e-08	1.92e-06	-
121	Rv2292c	2.44	5.4264	4.22e-06	7.79e-05	R
122	Rv1996	2.42089	5.35501	0.00139836	0.0106667	T
123	espG3	2.41658	5.33903	9.33e-09	2.96e-07	-
124	Rv3202c	2.40253	5.2873	3.93e-07	9.26e-06	L
125	ogt	2.38833	5.23552	7.21e-08	1.98e-06	L
126	Rv3742c	2.38335	5.21745	5.69e-06	0.000101642	P
127	acpM	2.37408	5.18407	0.000656522	0.00589952	-
128	Rv1686c	2.36035	5.13495	2.19e-06	4.25e-05	V
129	Rv2100	2.3584	5.128	4.76e-06	8.73e-05	R
130	katG	2.34863	5.0934	2.76e-08	8.03e-07	P
131	PPE4	2.33988	5.06259	2.49e-08	7.36e-07	N
132	Rv0083	2.31313	4.96962	0.000316943	0.00319324	PC
133	Rv1810	2.31248	4.96737	2.08e-06	4.09e-05	R
134	irtA	2.30599	4.94506	2.51e-07	6.09e-06	-
135	blaI	2.30089	4.92761	1.1e-07	2.92e-06	-
136	adhD	2.28926	4.88805	1.78e-06	3.52e-05	C
137	groEL2	2.286	4.87703	5.59e-07	1.25e-05	-
138	Rv0823c	2.27402	4.83668	0.000193126	0.00213172	-
139	Rv0692	2.27288	4.83286	0.00276618	0.0181285	R
140	Rv1779c	2.27109	4.82687	9.39e-06	0.000157341	R
141	Rv1998c	2.26264	4.79869	8.28e-06	0.000141415	G
142	Rv2963	2.25955	4.78841	8.71e-08	2.35e-06	R
143	serC	2.25264	4.76553	7.6e-08	2.07e-06	HE
144	mmpS4	2.24287	4.73337	8.09e-05	0.00101755	R
145	alkA	2.24157	4.72912	2.46e-07	6.06e-06	L
146	pknG	2.22612	4.67876	2.89e-07	6.9e-06	KTLR
147	eccD3	2.22399	4.67182	0.000130644	0.00152827	-
148	esxG	2.22385	4.6714	1.08e-07	2.89e-06	R
149	RV1984a	2.21646	4.64751	0.000207263	0.00224418	-
150	PPE20	2.18056	4.53329	1.16e-07	3.05e-06	N
151	ctpJ	2.17232	4.50747	8.22e-07	1.74e-05	P
152	sahH	2.17136	4.50448	2.95e-07	7e-06	H
153	Rv3484	2.16577	4.48707	0.00048605	0.00459008	-
154	Rv2191	2.16415	4.48201	5.42e-05	0.000720772	L
155	PE34	2.16244	4.47671	2.82e-05	0.000416378	R
156	furA	2.15508	4.45394	2.12e-06	4.16e-05	P
157	vapC41	2.12919	4.37471	1.49e-05	0.000235741	-
158	Rv1685c	2.12764	4.37002	8.14e-06	0.000139743	K
159	mbtM	2.12747	4.36951	1.1e-05	0.000180736	-
160	Rv1405c	2.12164	4.35187	5.07e-06	9.2e-05	H
161	Rv2455c	2.11994	4.34676	5.35e-07	1.2e-05	C
162	Rv1765c	2.11482	4.33135	6.95e-05	0.000893487	R
163	Rv0311	2.10957	4.31562	2.58e-06	4.86e-05	R
164	Rv0805	2.10813	4.31134	4.29e-05	0.000595245	R
165	Rv2979c	2.09241	4.26459	2.05e-05	0.0003101	L
166	Rv3334	2.08338	4.23799	6.31e-05	0.000824539	K
167	Rv2454c	2.06673	4.18937	4.51e-07	1.04e-05	C
168	Rv0605	2.03536	4.09925	0.000111529	0.00134066	L
169	Rv0776c	2.03302	4.09261	0.000153575	0.00175529	S
170	vapB3	1.99344	3.98185	0.000165445	0.00187254	-
171	hsp	1.99168	3.977	2.59e-05	0.000385653	O
172	mycP3	1.97798	3.93941	8.56e-05	0.00106521	O
173	virS	1.94645	3.85424	8.18e-05	0.00102572	K
174	pflA	1.94452	3.8491	1.18e-05	0.000192181	O
175	Rv1403c	1.93284	3.81807	0.000104487	0.00127805	H
176	hpx	1.92565	3.79908	1.93e-05	0.000297216	R
177	Rv3832c	1.9234	3.79316	2.14e-05	0.000323569	H
178	Rv2223c	1.92221	3.79002	2.46e-06	4.68e-05	R
179	Rv2886c	1.91443	3.76964	0.000192924	0.00213172	L
180	Rv2631	1.91407	3.76871	1.98e-05	0.000302212	S
181	lpqA	1.91005	3.75822	2.65e-05	0.000393287	R
182	rubB	1.9089	3.75523	0.000264457	0.0027768	C
183	mbtN	1.90443	3.7436	3.86e-05	0.000540702	-
184	Rv1945	1.90123	3.73532	0.000747065	0.00649293	R
185	Rv3241c	1.89136	3.70985	1.7e-05	0.000265681	-
186	mbtK	1.88017	3.68118	5.82e-05	0.000768207	-
187	Rv0078B	1.87715	3.6735	6.75e-06	0.00011882	-
188	B55	1.87523	3.6686	0.00352223	0.021615	-
189	Rv2015c	1.85985	3.62969	9.21e-05	0.00113832	R
190	oxcA	1.83588	3.56988	0.00300354	0.0191765	HE
191	mpa	1.82982	3.55492	4.7e-05	0.000642158	-
192	Rv2113	1.80817	3.50198	0.00581431	0.0321725	R
193	caeA	1.79569	3.47181	1.7e-05	0.000265681	-
194	Rv1588c	1.77673	3.42649	0.000449211	0.00430206	R
195	lipL	1.77312	3.41793	0.000140913	0.00162657	V
196	pncA	1.76689	3.40319	0.000546234	0.00505207	Q
197	Rv0846c	1.75506	3.3754	0.000199756	0.00218978	Q
198	sigB	1.7539	3.3727	2.89e-05	0.000422107	K
199	Rv0307c	1.75313	3.37088	0.00018836	0.00209783	R
200	Rv0361	1.74935	3.36208	5.64e-05	0.000747904	R
201	vapC3	1.74572	3.35362	0.000163816	0.00186014	-
202	mtc28	1.73141	3.32052	3.41e-05	0.000489901	R
203	Rv3263	1.71676	3.28698	8.38e-05	0.0010469	L
204	Rv3182	1.71626	3.28584	0.00152899	0.0112925	S
205	fadA2	1.71094	3.27375	0.000122098	0.00143311	I
206	Rv3645	1.69844	3.24551	0.00284349	0.0185279	T
207	smtB	1.68775	3.22155	0.000488502	0.00459008	-
208	PE_PGRS29	1.68425	3.21372	4.73e-05	0.000644476	R
209	vapC17	1.68046	3.20531	0.000339452	0.00338094	-
210	PE15	1.67381	3.19056	0.000658322	0.00589952	R
211	Rv0678	1.66872	3.17932	0.000209541	0.00226149	R
212	ethA	1.66502	3.17118	0.000463935	0.00440675	P
213	mazF6	1.6634	3.16763	0.00140508	0.0106777	-
214	nrdF2	1.65404	3.14714	0.000293466	0.0030267	F
215	Rv0312	1.63906	3.11462	0.000299193	0.00307666	O
216	ftsH	1.63748	3.11122	0.00109614	0.00882477	O
217	eccE3	1.63511	3.1061	5.32e-05	0.000713311	-
218	Rv0991c	1.63457	3.10495	0.000854966	0.00714727	S
219	Rv2896c	1.62906	3.09311	0.000176558	0.00198542	LU
220	Rv0331	1.62718	3.08908	0.000289003	0.00298951	R
221	Rv3137	1.61966	3.07302	0.000487979	0.00459008	G
222	Rv0465c	1.61661	3.06653	0.000117324	0.00139587	R
223	PPE1	1.60988	3.05226	0.00160756	0.0118315	N
224	trcR	1.60809	3.04848	0.000218595	0.00234468	KT
225	htdX	1.60501	3.04198	0.000185076	0.00207399	-
226	ctpV	1.60275	3.03722	0.000596518	0.0054579	P
227	ndh	1.60228	3.03623	0.00486633	0.0279312	C
228	mazE6	1.60029	3.03204	0.00135498	0.0104966	-
229	mmpL3	1.60017	3.03178	0.00137496	0.0105343	R
230	Rv2699c	1.59579	3.02259	0.00706565	0.0377774	R
231	Rv2707	1.59466	3.02023	0.000361143	0.00357655	S
232	proS	1.57492	2.9792	0.00219701	0.015196	-
233	thiL	1.57325	2.97575	0.000307436	0.00314288	H
234	Rv3785	1.57122	2.97157	0.000131358	0.00153148	R
235	ldtA	1.57034	2.96975	0.000546366	0.00505207	-
236	Rv1086	1.57009	2.96923	0.00329372	0.0207629	I
237	lipU	1.56801	2.96495	0.00263979	0.0174949	I
238	PE4	1.56479	2.95834	0.000977391	0.00799808	R
239	Rv3741c	1.55565	2.93967	0.00335762	0.0209505	P
240	Rv2777c	1.54893	2.92601	0.000193236	0.00213172	R
241	ltp1	1.54292	2.91383	0.000748755	0.00649293	I
242	lexA	1.54189	2.91176	0.00147385	0.0111104	KT
243	Rv2719c	1.54012	2.90818	0.00042174	0.00407254	R
244	mobA	1.53722	2.90235	0.000730818	0.00640108	H
245	mmpS5	1.53027	2.88841	0.000875486	0.00728388	R
246	Rv0188	1.52785	2.88356	0.000664419	0.00592369	R
247	cut4	1.52322	2.87432	0.000824831	0.00694532	R
248	Rv2308	1.51887	2.86567	0.00151995	0.0112741	S
249	lpqQ	1.50312	2.83454	0.000646198	0.00585103	R
250	folE	1.50266	2.83365	0.000412006	0.00401187	H
251	Rv1044	1.5024	2.83313	0.00286008	0.0186012	K
252	hupB	1.50016	2.82875	0.00120548	0.00957245	L
253	Rv1907c	1.49934	2.82714	0.00292567	0.0188868	R
254	Rv3054c	1.49049	2.80984	0.000689648	0.00609395	R
255	Rv1303	1.47946	2.78844	0.000553974	0.00509539	R
256	Rv3463	1.47931	2.78816	0.00052134	0.00487236	C
257	espL	1.47582	2.78142	0.0010721	0.00868263	-
258	mprA	1.46579	2.76215	0.000702514	0.00618425	KT
259	csoR	1.46425	2.75921	0.00109584	0.00882477	-
260	Rv1739c	1.46359	2.75793	0.00129834	0.010148	P
261	recA	1.4621	2.75509	0.000587623	0.00539067	L
262	Rv3269	1.45772	2.74674	0.00847695	0.0435208	R
263	blaR	1.4574	2.74613	0.00224325	0.0153936	-
264	Rv2676c	1.4564	2.74424	0.000806991	0.00685683	S
265	Rv0121c	1.45359	2.73888	0.00406279	0.0240865	R
266	prpC	1.45018	2.73243	0.00222766	0.0153168	-
267	Rv2721c	1.45004	2.73216	0.000329049	0.00329617	M
268	Rv2132	1.44996	2.732	0.000636811	0.00578105	R
269	Rv2791c	1.44474	2.72215	0.00166725	0.0121337	L
270	Rv2792c	1.43814	2.70971	0.00270633	0.0178005	L
271	Rv3766	1.4328	2.69971	0.009996	0.0485321	R
272	Rv0275c	1.42982	2.69413	0.00138829	0.0106131	R
273	Rv1331	1.42938	2.6933	0.000923758	0.00764898	-
274	Rv3642c	1.42903	2.69265	0.00325022	0.0205752	R
275	cmtR	1.42897	2.69254	0.00149809	0.0112308	-
276	mmsA	1.4281	2.69093	0.00186534	0.0132436	C
277	Rv3555c	1.42316	2.68172	0.00393248	0.0235543	S
278	Rv3668c	1.42301	2.68144	0.00381483	0.0230078	R
279	Rv2091c	1.42147	2.67858	0.000750616	0.00649293	R
280	radA	1.41973	2.67536	0.00253824	0.0169184	O
281	prpD	1.41745	2.67114	0.00102894	0.00838055	-
282	fadD26	1.41298	2.66287	0.000962262	0.00789281	QI
283	sirA	1.41102	2.65925	0.000909635	0.00754997	-
284	phoH1	1.4099	2.65719	0.00152819	0.0112925	T
285	Rv0750	1.40709	2.65202	0.00201609	0.014141	R
286	Rv0756c	1.40073	2.64034	0.00853408	0.0436855	R
287	ctpG	1.39827	2.63586	0.00111655	0.00896846	P
288	Rv0575c	1.39421	2.62845	0.00900673	0.0453127	CH
289	Rv0552	1.39227	2.62491	0.00172852	0.0125013	R
290	moaB2	1.39125	2.62306	0.000766766	0.00661621	H
291	lprQ	1.39029	2.62132	0.000611554	0.00558083	S
292	Rv1861	1.38949	2.61987	0.00189976	0.013406	R
293	Rv0309	1.38255	2.60729	0.00495821	0.028335	S
294	Rv0990c	1.37824	2.59951	0.00293376	0.018904	ON
295	espK	1.37458	2.59292	0.00136956	0.0105343	-
296	clp6	1.37363	2.59122	0.000779244	0.00667431	-
297	fadE21	1.37243	2.58907	0.00411897	0.0242957	I
298	Rv1748	1.36724	2.57976	0.00352809	0.021615	R
299	Rv0276	1.3624	2.57113	0.00136696	0.0105343	S
300	Rv0207c	1.35931	2.56563	0.00112376	0.00900557	R
301	pepD	1.35712	2.56173	0.00372197	0.0226832	O
302	cysH	1.35705	2.56161	0.000725523	0.00637071	HE
303	nadA	1.35375	2.55576	0.00266423	0.0175899	H
304	arsC	1.35304	2.5545	0.00178768	0.0127837	P
305	acrA1	1.3518	2.5523	0.00179347	0.0127854	Q
306	Rv0257	1.34955	2.54833	0.00966486	0.0475201	R
307	Rv3226c	1.34381	2.5382	0.00151482	0.0112741	S
308	PE_PGRS10	1.33657	2.52551	0.00119268	0.00949238	R
309	Rv3412	1.33055	2.51499	0.00215214	0.0149153	R
310	groEL1	1.32632	2.50761	0.00203637	0.0141976	-
311	wag31	1.32572	2.50657	0.00160876	0.0118315	D
312	Rv1419	1.32062	2.49774	0.00539626	0.0304391	R
313	narG	1.31864	2.4943	0.000954577	0.0078668	C
314	bisC	1.31794	2.4931	0.00358337	0.0218768	C
315	thiO	1.31735	2.49208	0.00178697	0.0127837	E
316	Rv1774	1.3169	2.4913	0.00297594	0.0190817	C
317	Rv0185	1.31617	2.49005	0.00346818	0.0214363	R
318	Rv2466c	1.30328	2.4679	0.00763513	0.0398444	Q
319	Rv2401A	1.30267	2.46685	0.00897014	0.0452912	R
320	ponA2	1.30006	2.46238	0.00748018	0.0392119	M
321	fabG4	1.29874	2.46013	0.00205177	0.0142764	-
322	Rv2119	1.29575	2.45505	0.00725943	0.038343	L
323	PE_PGRS11	1.29302	2.45041	0.00251488	0.0167948	G
324	Rv3074	1.2912	2.44732	0.00789812	0.0409715	R
325	eccD1	1.28361	2.43447	0.00142563	0.0108038	-
326	Rv1732c	1.28357	2.4344	0.00849528	0.0435508	O
327	Rv1277	1.28058	2.42937	0.00231078	0.0157332	L
328	fxsA	1.27796	2.42495	0.00587848	0.032476	R
329	lytB2	1.27754	2.42426	0.00451677	0.0260686	-
330	Rv0140	1.27559	2.42097	0.00222713	0.0153168	S
331	vapB41	1.27309	2.41678	0.003752	0.0227469	-
332	Rv0749A	1.27159	2.41428	0.00178957	0.0127837	R
333	lprO	1.27151	2.41413	0.00402028	0.0239977	R
334	Rv1489	1.26945	2.41069	0.00261023	0.017365	R
335	mazE1	1.24942	2.37745	0.00234601	0.01588	-
336	mmpL5	1.23604	2.35552	0.00228885	0.0156144	R
337	mmpL4	1.23572	2.35498	0.00894208	0.0452425	R
338	phoY2	1.22374	2.33551	0.00671392	0.0362864	P
339	Rv3047c	1.22332	2.33483	0.00921779	0.0459702	R
340	Rv3337	1.21826	2.32665	0.00374853	0.0227469	R
341	Rv0383c	1.21485	2.32117	0.0102631	0.0496904	R
342	fadE2	1.21261	2.31756	0.00298292	0.0190817	I
343	ung	1.20395	2.3037	0.00755254	0.0395318	L
344	whiB2	1.20395	2.30369	0.00554319	0.031017	R
345	Rv1019	1.19895	2.29573	0.00431747	0.0252105	K
346	Rv0786c	1.1951	2.2896	0.00719727	0.038212	R
347	kstD	1.19457	2.28877	0.00864364	0.0439879	-
348	Rv0095c	1.18946	2.28067	0.00617653	0.0336954	R
349	trxB1	1.18857	2.27927	0.00980697	0.0480831	O
350	Rv0857	1.18456	2.27293	0.00541287	0.0304834	R
351	narH	1.1843	2.27253	0.00340215	0.021103	C
352	moeB1	1.18195	2.26883	0.00574436	0.0319375	H
353	Rv2517c	1.17824	2.263	0.00720174	0.038212	R
354	miaA	1.17638	2.26008	0.00854819	0.0436935	-
355	Rv3767c	1.17516	2.25817	0.00434365	0.0252766	Q
356	Rv2659c	1.17405	2.25645	0.00910658	0.0456114	L
357	Rv1987	1.17203	2.25329	0.00728039	0.0383955	R
358	Rv0822c	1.17057	2.251	0.00487154	0.0279312	K
359	Rv1404	1.16527	2.24276	0.00710376	0.037865	K
360	Rv2075c	1.1652	2.24265	0.00612491	0.0334662	R
361	bkdB	1.16424	2.24114	0.0063807	0.0347007	-
362	Rv0811c	1.16412	2.24097	0.00512034	0.0291658	R
363	vapB34	1.1606	2.23551	0.00435053	0.0252766	-
364	Rv1151c	1.15953	2.23385	0.00800294	0.041392	K
365	Rv0078A	1.15927	2.23345	0.0068091	0.036574	R
366	Rv3843c	1.15838	2.23206	0.00706347	0.0377774	R
367	dnaJ1	1.15418	2.22558	0.0098635	0.048133	O
368	Rv0744c	1.15392	2.22517	0.00964209	0.047475	R
369	Rv1776c	1.15073	2.22026	0.00925918	0.0461107	K
370	Rv2134c	1.14486	2.21125	0.00961178	0.0473927	R
371	TB8.4	1.13888	2.2021	0.00603514	0.0331315	R
372	fadD32	1.12161	2.1759	0.00547204	0.0307175	QI
373	nadC	1.11752	2.16973	0.00545537	0.0306732	H
374	adhA	1.11639	2.16803	0.00776119	0.0403861	R
375	sigD	1.10879	2.15664	0.00709661	0.037865	K
376	rnc	1.08885	2.12704	0.00721507	0.0382245	K
377	espI	1.08795	2.12572	0.00892492	0.0452213	-
378	ssr	1.08258	2.11783	0.00677286	0.0364355	-
379	Rv0913c	1.08175	2.1166	0.00932613	0.0463779	Q
380	rrs	1.07947	2.11326	0.00937393	0.0465492	-
381	bkdA	1.07593	2.10808	0.00949269	0.047005	-
382	35kd_ag	1.06606	2.0937	0.00986327	0.048133	KT
383	espA	1.05356	2.07565	0.00900795	0.0453127	-
384	hns	-1.08555	-2.12219	0.00986948	0.048133	R
385	lprK	-1.10869	-2.15649	0.00756764	0.0395514	Q
386	mce1F	-1.1143	-2.1649	0.00639134	0.0347044	Q
387	Rv3213c	-1.12902	-2.1871	0.00886125	0.0449641	D
388	aftA	-1.12971	-2.18815	0.00950824	0.0470152	-
389	rpsP	-1.13218	-2.1919	0.00813118	0.0419309	-
390	sucD	-1.13603	-2.19775	0.0102973	0.0497867	C
391	mce1C	-1.13841	-2.20138	0.00520085	0.0295149	Q
392	Rv2609c	-1.1504	-2.21976	0.00881914	0.0448156	R
393	obg	-1.15711	-2.23011	0.00599931	0.0330389	-
394	purH	-1.15901	-2.23304	0.00579378	0.0321099	F
395	gpgP	-1.15938	-2.23361	0.00920374	0.0459659	-
396	ansP1	-1.16784	-2.24675	0.00593049	0.0327115	E
397	Rv2186c	-1.16789	-2.24683	0.00862714	0.0439681	R
398	pitA	-1.1694	-2.24918	0.00987237	0.048133	P
399	Rv3041c	-1.17046	-2.25084	0.00940365	0.0466303	P
400	Rv0177	-1.17193	-2.25312	0.00602797	0.0331315	R
401	inhA	-1.17261	-2.25418	0.00643274	0.0348749	I
402	dapD	-1.19314	-2.2865	0.0056976	0.0317282	-
403	tesB1	-1.19513	-2.28965	0.00990626	0.0482308	I
404	Rv3725	-1.19533	-2.28997	0.00443111	0.0256592	MG
405	amiC	-1.19728	-2.29307	0.00619458	0.0337411	-
406	Rv1006	-1.19852	-2.29503	0.00424466	0.0248687	R
407	prsA	-1.2015	-2.29979	0.0031807	0.0202704	FE
408	gap	-1.21157	-2.3159	0.00604963	0.0331588	G
409	Rv2857c	-1.21562	-2.3224	0.00794427	0.0411497	QIR
410	topA	-1.21729	-2.3251	0.0029723	0.0190817	L
411	PE25	-1.22	-2.32946	0.0089777	0.0452912	R
412	Rv1751	-1.22075	-2.33067	0.00325214	0.0205752	CH
413	ribA1	-1.22103	-2.33114	0.00673922	0.0363667	H
414	drrA	-1.2236	-2.33529	0.00479276	0.0275702	V
415	lppD	-1.22388	-2.33574	0.00354265	0.0216661	R
416	Rv0774c	-1.23347	-2.35132	0.00430095	0.0251562	R
417	recN	-1.23475	-2.35341	0.0103391	0.0498894	L
418	Rv2417c	-1.23577	-2.35507	0.00858436	0.0438142	S
419	Rv1473	-1.23698	-2.35705	0.00321338	0.0204413	R
420	lppO	-1.23764	-2.35812	0.00731398	0.0384563	R
421	aftB	-1.24088	-2.36342	0.00555391	0.0310271	-
422	rpmD	-1.24091	-2.36348	0.00518894	0.0295084	-
423	Rv3723	-1.24213	-2.36548	0.00374621	0.0227469	R
424	Rv0911	-1.24755	-2.37437	0.00385969	0.023198	R
425	Rv2952	-1.25448	-2.38581	0.00349186	0.0215445	H
426	helZ	-1.25553	-2.38755	0.00291659	0.0188868	KL
427	pstS1	-1.25907	-2.39342	0.00449897	0.0260089	P
428	gltS	-1.26248	-2.39908	0.00232821	0.0157901	-
429	pstP	-1.26571	-2.40446	0.00391295	0.0234777	-
430	amiA2	-1.26912	-2.41015	0.00675746	0.0364088	-
431	rpmC	-1.27047	-2.4124	0.00263392	0.0174892	-
432	Rv0890c	-1.27746	-2.42412	0.00298322	0.0190817	R
433	Rv3198A	-1.28518	-2.43713	0.00520702	0.0295149	O
434	yrbE1A	-1.28648	-2.43932	0.00350042	0.0215591	Q
435	hadC	-1.28822	-2.44226	0.0052261	0.029575	-
436	Rv2611c	-1.28903	-2.44364	0.0055765	0.0311035	M
437	parA	-1.30204	-2.46577	0.00956993	0.0472532	D
438	Rv3329	-1.30539	-2.4715	0.00410495	0.024254	H
439	pntB	-1.3059	-2.47239	0.00659965	0.0357242	C
440	Rv0021c	-1.30844	-2.47673	0.00729958	0.0384386	R
441	yjcE	-1.32075	-2.49796	0.00906662	0.0454766	P
442	Rv2228c	-1.32103	-2.49844	0.00338079	0.0210079	L
443	trpS	-1.32667	-2.50823	0.00137291	0.0105343	-
444	Rv0236A	-1.32751	-2.5097	0.0018745	0.0132815	R
445	proC	-1.33664	-2.52562	0.00226605	0.0155195	E
446	cycA	-1.34078	-2.53288	0.00335538	0.0209505	E
447	phoT	-1.34102	-2.5333	0.00493424	0.0282443	P
448	lppY	-1.35464	-2.55733	0.0099451	0.0483523	R
449	pks1	-1.35852	-2.56422	0.00335953	0.0209505	Q
450	Rv2446c	-1.35877	-2.56466	0.0103471	0.0498894	R
451	galE1	-1.35972	-2.56635	0.0037657	0.0227508	MG
452	echA8	-1.3657	-2.57702	0.00776209	0.0403861	I
453	Rv0360c	-1.36992	-2.58457	0.00383696	0.0231013	R
454	ccsA	-1.37125	-2.58694	0.00533564	0.0301459	O
455	vapB33	-1.37361	-2.59118	0.00337491	0.0210079	-
456	bfrA	-1.37419	-2.59222	0.00326205	0.0206006	P
457	pheS	-1.38586	-2.61327	0.00231883	0.0157572	-
458	echA9	-1.38637	-2.6142	0.00903434	0.04538	I
459	dnaA	-1.3889	-2.61879	0.000686008	0.00608505	L
460	Rv1632c	-1.39034	-2.6214	0.0016745	0.012161	S
461	Rv1708	-1.39206	-2.62453	0.00235598	0.0159166	D
462	Rv2229c	-1.39338	-2.62693	0.00783317	0.0406952	R
463	ispE	-1.3963	-2.63226	0.0102237	0.0495686	I
464	rpe	-1.39757	-2.63457	0.00129781	0.010148	G
465	Rv0945	-1.3986	-2.63646	0.00439768	0.025508	R
466	ggtA	-1.40034	-2.63963	0.00178306	0.0127837	E
467	fusA1	-1.40067	-2.64024	0.000773997	0.0066457	-
468	Rv2258c	-1.40351	-2.64544	0.00203331	0.0141976	H
469	adhB	-1.4047	-2.64763	0.00184526	0.0131277	C
470	Rv3587c	-1.40568	-2.64942	0.00250139	0.0167367	R
471	ubiA	-1.41118	-2.65955	0.00322849	0.0205	-
472	murC	-1.41296	-2.66283	0.00420351	0.0247107	M
473	fadE12	-1.41373	-2.66425	0.00462828	0.026668	I
474	lipY	-1.41428	-2.66527	0.00716026	0.0381079	I
475	Rv3672c	-1.41702	-2.67034	0.00611365	0.0334571	LR
476	Rv2468A	-1.41838	-2.67284	0.00168065	0.0121804	-
477	fadD22	-1.41841	-2.67291	0.0013024	0.010157	QI
478	citA	-1.41941	-2.67475	0.000981586	0.0080136	C
479	Rv0787	-1.4304	-2.69522	0.00352731	0.021615	R
480	bpoC	-1.43314	-2.70033	0.00334571	0.0209505	R
481	Rv0891c	-1.43492	-2.70368	0.00288631	0.0187368	T
482	gmk	-1.43565	-2.70504	0.000951319	0.00785852	F
483	Rv1770	-1.43573	-2.7052	0.000823727	0.00694532	R
484	cfp29	-1.43903	-2.71138	0.00127319	0.0100415	S
485	embB	-1.44243	-2.71778	0.000808422	0.00685683	R
486	ppa	-1.44551	-2.7236	0.00844286	0.0434097	C
487	oppD	-1.45373	-2.73916	0.00237132	0.0159892	R
488	trpD	-1.45571	-2.74292	0.00248524	0.0166928	E
489	Rv2023A	-1.45889	-2.74898	0.00690734	0.0370446	-
490	fadE36	-1.46328	-2.75734	0.00132178	0.0102851	R
491	mmaA4	-1.4639	-2.75853	0.00248473	0.0166928	M
492	rimM	-1.46634	-2.7632	0.00746776	0.0392057	-
493	lipQ	-1.46856	-2.76745	0.0022852	0.0156144	I
494	sapM	-1.47301	-2.77601	0.00066722	0.00593349	-
495	lppX	-1.47534	-2.78048	0.00152003	0.0112741	R
496	TB9.4	-1.48057	-2.79059	0.002787	0.018228	R
497	dlaT	-1.4815	-2.79238	0.000315933	0.0031923	C
498	ephE	-1.48271	-2.79474	0.000741965	0.00648243	R
499	mcr	-1.4853	-2.79976	0.00174464	0.0125917	C
500	rplY	-1.4864	-2.80189	0.00292459	0.0188868	-
501	dfrA	-1.49394	-2.81657	0.00178066	0.0127837	H
502	metZ	-1.49436	-2.81739	0.00203287	0.0141976	E
503	tuf	-1.49738	-2.8233	0.000207294	0.00224418	-
504	Rv1517	-1.49839	-2.82528	0.000796495	0.00679467	R
505	Rv2083	-1.49874	-2.82596	0.00166267	0.0121257	R
506	echA12	-1.49894	-2.82635	0.000463682	0.00440675	I
507	Rv3492c	-1.5068	-2.84178	0.000519708	0.00487017	R
508	Rv3524	-1.50804	-2.84423	0.000357159	0.00354717	S
509	ceoC	-1.51173	-2.85152	0.000614864	0.00559639	P
510	otsB2	-1.51512	-2.85822	0.001283	0.010096	G
511	nudC	-1.51687	-2.86169	0.00199175	0.0139985	L
512	lpqZ	-1.51692	-2.86179	0.00577511	0.0320574	M
513	Rv1376	-1.51803	-2.864	0.00162335	0.0118886	S
514	nuoN	-1.52029	-2.86848	0.000315554	0.0031923	C
515	mutY	-1.52423	-2.87633	0.00404527	0.0240645	L
516	cobC	-1.52665	-2.88116	0.00161216	0.0118316	E
517	Rv0104	-1.53132	-2.8905	0.00269625	0.0177677	T
518	pks15	-1.53549	-2.89886	0.000267781	0.00280326	Q
519	rpsI	-1.54051	-2.90898	0.000797195	0.00679467	-
520	metA	-1.54139	-2.91074	0.000524219	0.00488616	-
521	fecB2	-1.54976	-2.92768	0.0005533	0.00509539	-
522	lpdC	-1.56587	-2.96056	0.000284645	0.00295319	-
523	pntAa	-1.578	-2.98556	0.0013531	0.0104966	C
524	mtn	-1.57868	-2.98696	0.00213834	0.0148491	F
525	Rv0178	-1.58285	-2.99561	0.00330859	0.020819	R
526	cdh	-1.58356	-2.99708	0.00920001	0.0459659	I
527	Rv0892	-1.58571	-3.00156	0.00809366	0.0417992	P
528	echA21	-1.58823	-3.00681	0.00123986	0.00980084	I
529	Rv3304	-1.58901	-3.00842	0.003987	0.0238399	R
530	Rv3747	-1.5901	-3.01071	0.000418084	0.00405972	R
531	Rv0546c	-1.59999	-3.03141	0.000836517	0.00702674	R
532	Rv2118c	-1.6025	-3.03669	0.00552793	0.0309813	-
533	Rv0541c	-1.6036	-3.03902	0.00723687	0.0382818	R
534	embA	-1.60376	-3.03935	0.000277804	0.00289082	R
535	hadA	-1.60736	-3.04694	0.00249488	0.0167253	-
536	pth	-1.6075	-3.04723	0.00334374	0.0209505	-
537	purE	-1.61782	-3.06912	0.00220597	0.0152277	F
538	mdh	-1.62003	-3.07381	0.000663761	0.00592369	C
539	Rv1025	-1.62109	-3.07608	0.00420003	0.0247107	S
540	Rv2074	-1.62263	-3.07937	0.00118011	0.00941389	R
541	Rv3712	-1.62354	-3.0813	0.000525814	0.00488797	M
542	plcB	-1.62759	-3.08996	0.000174279	0.00196614	M
543	mazE8	-1.63068	-3.09658	0.00165755	0.0121137	-
544	lpdA	-1.63089	-3.09703	0.000219781	0.00235017	C
545	Rv1078	-1.6399	-3.11645	7.61e-05	0.00097164	-
546	rpsE	-1.6433	-3.1238	0.000380035	0.00374238	-
547	ceoB	-1.64464	-3.12669	0.000846021	0.0070895	P
548	Rv3401	-1.64708	-3.132	6.32e-05	0.000824539	G
549	ndkA	-1.64872	-3.13555	0.000399527	0.00390127	-
550	ftsQ	-1.64905	-3.13626	0.00147565	0.0111104	M
551	cinA	-1.6496	-3.13747	0.000256791	0.00271397	R
552	Rv0498	-1.65184	-3.14235	0.00149122	0.0112034	G
553	tesA	-1.65591	-3.15121	0.00151508	0.0112741	Q
554	mpt64	-1.6594	-3.15885	7.26e-05	0.00093084	R
555	Rv2271	-1.6671	-3.17576	0.000384157	0.00377232	R
556	Rv1088a	-1.66761	-3.17687	0.00376314	0.0227508	-
557	Rv3479	-1.66761	-3.17687	4.6e-05	0.000631503	R
558	nagA	-1.66925	-3.1805	0.00975867	0.0479137	G
559	dacB1	-1.67342	-3.18969	0.000196485	0.00216072	M
560	Rv0566c	-1.67424	-3.19151	0.00433363	0.0252626	S
561	Rv2959c	-1.67542	-3.19413	0.00405487	0.0240805	V
562	Rv1233c	-1.6772	-3.19807	9.46e-05	0.00116469	R
563	aftD	-1.68824	-3.22264	0.0019833	0.0139672	-
564	MTS2975	-1.69164	-3.23024	0.00276661	0.0181285	-
565	Rv3673c	-1.69174	-3.23046	0.000140831	0.00162657	OC
566	Rv0695	-1.69808	-3.24468	0.000399455	0.00390127	R
567	Rv2102	-1.69815	-3.24485	0.000142331	0.00163752	S
568	Rv3748	-1.70205	-3.25363	0.00409899	0.024254	R
569	dapC	-1.70458	-3.25935	0.000305604	0.00313334	-
570	Rv0227c	-1.70724	-3.26535	8.05e-05	0.00101632	R
571	pgk	-1.7102	-3.27207	5.27e-05	0.000709089	G
572	tpi	-1.71147	-3.27493	0.000107805	0.00131401	-
573	Rv3717	-1.71524	-3.28352	0.0010735	0.00868263	M
574	pyrD	-1.72413	-3.30381	0.000441636	0.00425288	F
575	cobQ2	-1.72687	-3.31008	0.00509584	0.0290738	R
576	fbiB	-1.73172	-3.32124	0.000745836	0.00649293	S
577	Rv0518	-1.73292	-3.324	0.000110517	0.00133308	E
578	secY	-1.73436	-3.32733	0.000229253	0.00244396	U
579	Rv2551c	-1.73466	-3.32801	0.00145132	0.0109746	R
580	Rv1919c	-1.73633	-3.33186	0.000255204	0.00271232	R
581	Rv2147c	-1.73793	-3.33557	0.000275749	0.00287802	S
582	Rv3921c	-1.74245	-3.34604	0.00137113	0.0105343	U
583	egtE	-1.74567	-3.3535	0.00121618	0.00963546	-
584	fprA	-1.75357	-3.37193	0.000314243	0.0031923	RE
585	accA2	-1.75783	-3.38188	0.00065818	0.00589952	I
586	ksgA	-1.76622	-3.40162	0.00341695	0.0211572	-
587	metC	-1.76911	-3.40845	0.001039	0.00844274	E
588	pstA2	-1.77595	-3.42464	0.000454279	0.00433868	P
589	Rv2084	-1.77624	-3.42533	0.000119245	0.00141099	R
590	carB	-1.78354	-3.44271	6.43e-05	0.000836614	FE
591	Rv2257c	-1.78513	-3.4465	0.000122053	0.00143311	V
592	Rv0883c	-1.78559	-3.44759	1.79e-05	0.000278958	R
593	Rv3381c	-1.78601	-3.4486	0.00817363	0.0420875	L
594	Rv0010c	-1.79827	-3.47802	5.37e-05	0.000717196	R
595	Rv0514	-1.79829	-3.47809	0.00265866	0.0175865	R
596	lpqJ	-1.79898	-3.47973	0.00404509	0.0240645	R
597	rnpA	-1.79984	-3.48182	9.98e-05	0.00122455	-
598	cyp121	-1.80079	-3.48411	0.000468113	0.00443436	Q
599	rpsQ	-1.80187	-3.48671	5.94e-05	0.000780748	-
600	accD2	-1.81826	-3.52655	0.00189516	0.0134006	I
601	mce1R	-1.82081	-3.53281	0.000959044	0.00788497	-
602	secE2	-1.83298	-3.56273	0.000185624	0.00207399	S
603	Rv0338c	-1.83608	-3.57039	1.24e-05	0.000199479	C
604	rplX	-1.84264	-3.58667	4.5e-05	0.000620684	-
605	guaA	-1.84526	-3.59317	0.000372918	0.0036827	F
606	Rv2645	-1.84905	-3.60262	0.00151126	0.0112741	R
607	Rv1887a	-1.85033	-3.60583	0.000140405	0.00162657	-
608	mntH	-1.85537	-3.61845	0.000204283	0.00223238	P
609	thyX	-1.85637	-3.62096	0.000657664	0.00589952	F
610	pstC1	-1.85717	-3.62296	1.28e-05	0.000205608	P
611	Rv1869c	-1.86075	-3.63196	0.00011292	0.00135271	C
612	coaA	-1.86577	-3.64463	4.03e-05	0.000561369	H
613	rplE	-1.86637	-3.64613	0.000444453	0.00426821	-
614	Rv0356c	-1.86884	-3.65238	0.00279811	0.0182663	Q
615	Rv1097c	-1.8959	-3.72155	1.15e-05	0.000187967	R
616	Rv2001	-1.90821	-3.75344	0.00114428	0.00914898	I
617	nuoI	-1.91007	-3.75827	7.95e-05	0.00100743	C
618	amiD	-1.91111	-3.761	0.000690508	0.00609395	-
619	rpsH	-1.91476	-3.77051	8.65e-05	0.00107342	-
620	Rv0669c	-1.92363	-3.79377	3.44e-05	0.000492108	R
621	fadE13	-1.93078	-3.8126	0.000866841	0.00722921	I
622	pmmB	-1.93302	-3.81853	0.000337577	0.00337191	G
623	pheT	-1.93324	-3.81911	2.02e-05	0.000306983	-
624	deoC	-1.93499	-3.82374	0.00128876	0.0101185	F
625	pcd	-1.9452	-3.85092	3.52e-05	0.000500351	C
626	Rv1514c	-1.95483	-3.8767	0.00140592	0.0106777	M
627	Rv1026	-1.9595	-3.88926	0.00423711	0.0248663	FP
628	Rv0176	-1.96026	-3.89131	1.19e-05	0.000192245	S
629	Rv3224	-1.9695	-3.91633	1.48e-05	0.000234284	QIR
630	nuoK	-1.97251	-3.92451	1.96e-05	0.000301485	C
631	Rv3312b	-1.97426	-3.92925	3.13e-05	0.000452916	-
632	Rv2240c	-1.97782	-3.93897	0.000109799	0.00133183	R
633	rplC	-1.98247	-3.9517	0.000322474	0.00323961	-
634	Rv2844	-1.9916	-3.97677	0.000260168	0.00274002	R
635	Rv1752	-2.0177	-4.04938	0.000419467	0.00406184	R
636	Rv2739c	-2.02176	-4.06078	0.000823465	0.00694532	CG
637	Rv1979c	-2.02263	-4.06323	9.25e-06	0.000155796	E
638	rpsN1	-2.03307	-4.09274	3.68e-05	0.000519213	-
639	rpsR2	-2.03599	-4.10104	0.000256917	0.00271397	-
640	rpsJ	-2.03883	-4.10912	0.000213656	0.00229878	-
641	Rv3575c	-2.03981	-4.11192	6.83e-05	0.000881386	K
642	adk	-2.04694	-4.13228	6.98e-06	0.00012177	F
643	rpoC	-2.05486	-4.15503	1.1e-06	2.27e-05	K
644	fbpC	-2.05785	-4.16366	6.77e-05	0.000877252	R
645	Rv0516c	-2.06237	-4.17671	2.86e-05	0.000419258	T
646	mazF8	-2.06962	-4.19777	0.00020579	0.00224183	-
647	Rv3850	-2.08012	-4.22842	6.99e-06	0.00012177	R
648	Rv0463	-2.08286	-4.23646	0.000158774	0.00180878	R
649	Rv0315	-2.08793	-4.25138	9.47e-07	1.98e-05	G
650	pyrB	-2.09528	-4.2731	0.000772595	0.0066457	F
651	lgt	-2.09825	-4.2819	8.6e-06	0.00014546	M
652	Rv1524	-2.10092	-4.28983	0.000110031	0.00133183	CG
653	rplP	-2.12913	-4.37454	8.5e-06	0.000144572	-
654	rplJ	-2.13618	-4.39596	7.85e-06	0.000135497	-
655	Rv0200	-2.14679	-4.42842	7.84e-05	0.00099781	R
656	lipE	-2.14834	-4.43318	8.9e-07	1.87e-05	V
657	gatA	-2.15498	-4.45361	2.29e-06	4.41e-05	-
658	Rv3258c	-2.16157	-4.47401	4.37e-05	0.00060431	R
659	acpS	-2.16334	-4.47952	2.86e-05	0.000419258	I
660	Rv1251c	-2.17382	-4.51218	2.53e-06	4.79e-05	R
661	fum	-2.18792	-4.55647	7.34e-06	0.000127331	-
662	Rv0950c	-2.18839	-4.55798	4.97e-07	1.12e-05	M
663	rplD	-2.19113	-4.56664	0.000115922	0.00138392	-
664	plcA	-2.19186	-4.56894	5.03e-05	0.000682573	M
665	Rv1701	-2.19255	-4.57112	1e-05	0.000166823	-
666	xerC	-2.20852	-4.622	0.000150991	0.00173143	L
667	Rv2927c	-2.21624	-4.64682	1.57e-07	4.01e-06	D
668	gcvT	-2.255	-4.77335	8.07e-07	1.72e-05	E
669	rplN	-2.26924	-4.82068	2.34e-06	4.49e-05	-
670	lpqL	-2.27489	-4.83962	3.86e-05	0.000540702	R
671	rplW	-2.29909	-4.92147	5.18e-05	0.000699497	-
672	Rv1591	-2.32236	-5.00149	6.7e-07	1.47e-05	R
673	ppiA	-2.33065	-5.03033	2.14e-06	4.16e-05	O
674	Rv0316	-2.35327	-5.10983	3.57e-05	0.000505711	Q
675	nuoM	-2.35999	-5.13365	6.92e-07	1.51e-05	C
676	Rv2033c	-2.36069	-5.13614	0.000119404	0.00141099	R
677	rpsS	-2.37677	-5.19373	1.38e-05	0.000219734	-
678	Rv0199	-2.3799	-5.205	1.05e-06	2.18e-05	R
679	metB	-2.38985	-5.24103	7.85e-09	2.51e-07	E
680	Rv3922c	-2.39381	-5.25542	1.34e-05	0.000213552	S
681	Rv3361c	-2.4032	-5.28975	5.16e-06	9.26e-05	S
682	lprE	-2.42608	-5.3743	5.1e-06	9.2e-05	R
683	Rv0696	-2.43042	-5.39049	2.49e-07	6.08e-06	M
684	tpx	-2.46696	-5.52878	1.65e-07	4.2e-06	O
685	rpsC	-2.47128	-5.54534	1.96e-07	4.88e-06	-
686	plcC	-2.47414	-5.55636	1.24e-06	2.54e-05	M
687	ppiB	-2.47798	-5.57117	3.24e-05	0.000466216	O
688	truA	-2.4886	-5.61235	3e-05	0.000436265	-
689	rplB	-2.489	-5.61388	3.43e-06	6.39e-05	-
690	Rv2599	-2.50906	-5.69247	3.04e-06	5.69e-05	R
691	Rv0697	-2.50974	-5.69519	1.18e-07	3.08e-06	E
692	Rv3851	-2.51156	-5.70236	4.17e-06	7.72e-05	R
693	Rv0613c	-2.5222	-5.74456	7.21e-09	2.33e-07	R
694	nuoJ	-2.52856	-5.76995	2.56e-07	6.15e-06	C
695	nuoE	-2.55988	-5.89659	2.47e-07	6.06e-06	C
696	lpqT	-2.56617	-5.92235	1.69e-06	3.38e-05	R
697	nuoF	-2.57096	-5.94205	7.08e-10	2.65e-08	C
698	Rv0519c	-2.5718	-5.94549	1.52e-06	3.05e-05	P
699	nuoD	-2.59768	-6.05314	2.25e-09	7.69e-08	C
700	rplO	-2.60042	-6.06465	1.31e-08	4.08e-07	-
701	Rv0430	-2.60409	-6.08009	2.25e-05	0.000338284	R
702	pyrR	-2.62888	-6.18546	1.02e-05	0.000168699	F
703	rplV	-2.63034	-6.19171	9.71e-06	0.000161926	-
704	cobN	-2.63716	-6.22108	3.07e-09	1.04e-07	H
705	nuoB	-2.64042	-6.23515	5.6e-08	1.59e-06	C
706	nuoG	-2.6674	-6.35282	1.22e-07	3.16e-06	C
707	Rv1157c	-2.67599	-6.39077	8.99e-10	3.23e-08	R
708	nuoH	-2.67771	-6.39838	5.01e-10	1.94e-08	C
709	nuoL	-2.71455	-6.56389	5.22e-10	2e-08	PC
710	nuoC	-2.73745	-6.66888	1.79e-09	6.18e-08	C
711	Rv0226c	-2.74686	-6.71255	1.66e-07	4.2e-06	R
712	ftsZ	-2.75679	-6.75891	2.71e-10	1.1e-08	D
713	mctB	-2.91702	-7.55285	8.68e-10	3.15e-08	-
714	trpB	-2.93631	-7.6545	5.03e-12	2.51e-10	E
715	trpC	-3.08304	-8.474	2.14e-13	1.33e-11	E
716	Rv2189c	-3.15196	-8.88862	5.43e-09	1.79e-07	R
717	trpA	-3.15769	-8.924	9.47e-10	3.37e-08	E
718	Rv1158c	-3.27255	-9.6635	2.48e-11	1.12e-09	R
719	fbpB	-3.49418	-11.2682	1.35e-13	8.58e-12	R
720	Rv1697	-3.66466	-12.6816	4.34e-16	3.29e-14	S
721	%2AMtCM	-3.87314	-14.6532	1.73e-12	9.27e-11	-
722	Rv2190c	-4.38902	-20.9521	3.99e-22	4.22e-20	M
723	bfrB	-4.74064	-26.7347	3.1e-28	5.69e-26	P
