# Supplementary material for: The Mycobacterium tuberculosis transcriptional landscape under genotoxic stress
Source: BMC Genomics. 2016 Oct 10;17:791. doi: 10.1186/s12864-016-3132-1 (PMC5057432; doi:10.1186/s12864-016-3132-1)
Supplement: Additional file 4: — Functional prediction of DE hypothetical proteins. (XLSX 36 kb) [file 12864_2016_3132_MOESM4_ESM.xlsx]

## Sheet: Phyre2 Prediction
	Gene name	Genotoxic stress	Fold change	Phyre2 predicted domains
Gene1	Rv1592c	DETA/NO	31.779	hydrolase, hnh endonuclease
Gene2	Rv2619c	DETA/NO	25.9921	Double-stranded beta-helix
Gene3	Rv2003c	DETA/NO	25.6952	S-adenosyl-L-methionine-dependent methyltransferases
Gene4	Rv3403c	DETA/NO	24.9	oxidoreductase
Gene5	Rv0080	DETA/NO	20.6835	oxidoreductase
Gene6	Rv3776	MMC	14.9285	hydrolase, hnh endonuclease
Gene7	Rv1378c	MMC	14.42	hydrolase, hnh endonuclease
Gene8	Rv1697	DETA/NO	12.6407	transferase, thiamine pyrophosphokinase
Gene9	Rv2005c	DETA/NO	10.7742	protein binding
Gene10	Rv1702c	MMC	10.4107	hydrolase, hnh endonuclease
Gene11	Rv0571c	DETA/NO	7.91774	PRTase-like
Gene12	Rv3054c	DETA/NO	7.01205	oxidoreductase
Gene13	Rv0226c	DETA/NO	6.6807	transferase
Gene14	Rv0190	DETA/NO	6.34693	transcription
Gene15	Rv0613c	DETA/NO	5.65685	metal binding protein
Gene16	Rv1996	DETA/NO	5.35501	protein binding
Gene17	Rv1998c	DETA/NO	4.79869	lyase
Gene18	Rv0805	DETA/NO	4.31134	hydrolase
Gene19	Rv2631	DETA/NO	3.76871	Hypothetical protein PH1602
Gene20	Rv3241c	DETA/NO	3.70985	chaperone
Gene21	Rv1588c	DETA/NO	3.41054	structural genomics
Gene22	Rv0678	DETA/NO	3.17932	dna binding protein
Gene23	Rv2896c	DETA/NO	3.09311	dna binding protein
Gene24	Rv2191	MMC	2.68	3'-5' exonuclease
Gene25	Rv2466c	DETA/NO	2.4679	oxidoreductase
Gene26	Rv3337	DETA/NO	2.32665	hydrolase
Gene27	Rv0811c	DETA/NO	2.24097	FMN-binding split barrel
Gene28	Rv0078A	DETA/NO	2.23345	TIM beta/alpha-barrel
Gene29	Rv1907c	DETA/NO | H2O2	2.83 | 4.08	biosynthetic protein
Gene30	Rv3074	DETA/NO | MMC	2.3 | 18.3	hydrolase, hnh endonuclease
Gene31	Rv1466	DETA/NO | H2O2	12.18 | 5.35	hydrolase, hnh endonuclease
Gene32	Rv2186c	DETA/NO	-2.24683	alpha/beta-Hydrolases
Gene33	Rv1006	DETA/NO	-2.29503	transport protein
Gene34	Rv0021c	DETA/NO	-2.47673	Pentapeptide repeat-like
Gene35	Rv0360c	DETA/NO	-2.58457	hydrolase
Gene36	Rv1632c	DETA/NO	-2.6214	Glyceraldehyde-3-phosphate dehydrogenase-like, C-terminal domain
Gene37	Rv1025	DETA/NO	-3.07608	oxidoreductase
Gene38	Rv0498	DETA/NO	-3.14235	cell cycle protein
Gene39	Rv0518	DETA/NO	-3.324	transport protein
Gene40	Rv2257c	DETA/NO	-3.4465	Nudix like
Gene41	Rv2645	DETA/NO	-3.60262	hydrolase
Gene42	Rv1514c	DETA/NO	-3.8767	structural genomics
Gene43	Rv1752	DETA/NO	-4.04938	hydrolase
Gene44	Rv0950c	DETA/NO	-4.55798	structural genomics, unknown function
Gene45	Rv0430	DETA/NO	-6.08009	lipid binding protein
