# Supplementary material for: The Mycobacterium tuberculosis transcriptional landscape under genotoxic stress
Source: BMC Genomics. 2016 Oct 10;17:791. doi: 10.1186/s12864-016-3132-1 (PMC5057432; doi:10.1186/s12864-016-3132-1)
Supplement: Additional file 5: — Clustering of DE genes encoding mRNA. (XLSX 40 kb) [file 12864_2016_3132_MOESM5_ESM.xlsx]

## Sheet: H2O2
	genomic location	genes	sigma factor binding sites	fold change	COG
Cluster 1	1646186	Rv1460		3.53425	Transcription
	1646989	Rv1461		2.83788	Post-translational modification, protein turnover, and chaperones
	1649526	Rv1462		2.70302	Post-translational modification, protein turnover, and chaperones
	1650716	Rv1463		3.03347	Post-translational modification, protein turnover, and chaperones
Cluster 2	2656408	mbtG		4.41822	Secondary metabolites biosynthesis, transport and catabolism
	2657700	mbtF		4.79859	Secondary metabolites biosynthesis, transport and catabolism
	2662067	mbtE		2.08864	Secondary metabolites biosynthesis, transport and catabolism
	2667255	mbtD		3.50097	Secondary metabolites biosynthesis, transport and catabolism
	2670269	mbtC		3.08247	Secondary metabolites biosynthesis, transport and catabolism
	2671593	mbtB		2.43692	Secondary metabolites biosynthesis, transport and catabolism
Cluster 3	2762531	clpP2	sigB	2.08707	Intracellular trafficking, secretion, and vesicular transport | Post-translational modification, protein turnover, and chaperones
	2763172	clpP1		2.12527	Intracellular trafficking, secretion, and vesicular transport | Post-translational modification, protein turnover, and chaperones
Cluster 4	3505363	fadE24		2.35361	Lipid transport and metabolism
	3506790	fadE23		2.18979	Lipid transport and metabolism
Cluster 5	2153235	Rv1907c		2.03	not categorized in any COG
	2153889	katG		2.02	Inorganic ion transport and metabolism
	2156149	furA		1.52	Inorganic ion transport and metabolism

## Sheet: MMC
	Genomic location	Genes	Sigma Factor binding sites	Fold Change	COG
Cluster 1	58586	ssb		2.06334	Replication, recombination and repair
	60396	dnaB		2.38167	Replication, recombination and repair
					-
Cluster 2	214969	Rv0184	sigB	2.29817	not categorized in any COG
	215715	Rv0185		2.51519	not categorized in any COG
					-
Cluster 3	701406	Rv0605	sigB	7.5235	Replication, recombination and repair
	702813	Rv0607		2.45357	not categorized in any COG
					-
Cluster 4	1426164	Rv1277		5.44194	Replication, recombination and repair
	1427414	Rv1278		4.13209	Replication, recombination and repair
	1430062	Rv1279		3.43461	Amino acid transport and metabolism
					-
Cluster 5	1477134	ogt		2.9044	Replication, recombination and repair
	1477628	alkA		2.95968	Replication, recombination and repair
					-
Cluster 6	1550579	Rv1377c		4.62353	Coenzyme transport and metabolism
	1551228	Rv1378c		14.6794	not categorized in any COG
					-
Cluster 7	2407622	yfiH		3.00029	Function unknown
	2408385	ftsZ		5.87364	Cell cycle control, cell division, chromosome partitioning
					-
Cluster 8	2923199	ruvB		13.5915	Replication, recombination and repair
	2924230	ruvA		14.0169	Replication, recombination and repair
	2924817	ruvC		7.87463	Replication, recombination and repair
					-
Cluster 9	3029867	Rv2717c	sigF	2.14839	not categorized in any COG
	3031040	Rv2719c		13.9821	not categorized in any COG
	3031845	lexA		13.298	Signal transduction mechanisms | Transcription
					-
Cluster 10	3046821	Rv2734		3.72141	Function unknown
	3047560	Rv2735c		6.21881	not categorized in any COG
	3048562	recX		5.84727	Replication, recombination and repair
	3049052	recA		15.2481	Replication, recombination and repair
					-
Cluster 11	3332071	ung		2.6737	Replication, recombination and repair
	3332787	thiL		4.16139	Coenzyme transport and metabolism
					-
Cluster 12	33573731	Rv3201c		8.08153	Replication, recombination and repair
	3577033	Rv3202c		7.90963	Replication, recombination and repair
					-
Cluster 13	4026444	radA		4.21766	Post-translational modification, protein turnover, and chaperones
	4027891	Rv3586		2.43023	General function prediction only
	4028968	Rv3587c		2.34149	not categorized in any COG
					-
Cluster 14	4078520	Rv3640c	sigB	2.31053	Replication, recombination and repair
	4080571	Rv3642c		2.10371	not categorized in any COG
					-
Cluster 15	4221089	Rv3776		15.3964	not categorized in any COG
	4222694	Rv3777		3.43052	Energy production and conversion | General function prediction only

## Sheet: DETA-NO
	Genomic location	Genes	Sigma Factor binding sites	Fold change	COG
Cluster 1	12468	ppiA		-5.03033	Posttranslational modification, protein turnover, and chaperones
	13133	Rv0010c		-3.47802	not categorized in any COG
Cluster 2	89022	Rv0080		20.6835	General function prediction only
	89575	Rv0081		9.10068	not categorized in any COG
	89924	Rv0082		8.04242	Energy production and conversion
	90400	Rv0083		4.96962	Energy production and conversion | Inorganic ion transport and metabolism
Cluster 3	183622	pntAa		-2.98556	Energy production and conversion
	185052	pntB		-2.47239	Energy production and conversion
Cluster 4	207452	Rv0176		-3.89131	Function unknown
	208417	Rv0177		-2.25312	not categorized in any COG
	208938	Rv0178		-2.99561	not categorized in any COG
Cluster 5	236550	Rv0199	sigB	-5.205	not categorized in any COG
	237206	Rv0200		-4.42842	not categorized in any COG
Cluster 6	269834	Rv0226c		-6.71255	not categorized in any COG
	271574	Rv0227c		-3.26535	not categorized in any COG
Cluster 7	330933	Rv0275c		2.69413	not categorized in any COG
	331748	Rv0276		2.57113	Function unknown
Cluster 8	349624	PE5		5.62448	not categorized in any COG
	349935	PPE4		5.06259	Cell motility
	351525	esxG		4.6714	not categorized in any COG
	351848	esxH		5.73584	Function unknown
Cluster 8	383602	Rv0315		-4.25138	Carbohydrate transport and metabolism
	384535	Rv0316		-5.10983	Secondary metabolites biosynthesis, transport and catabolism
Cluster 9	438302	Rv0360c		-2.58457	not categorized in any COG
	438822	Rv0361		3.36208	not categorized in any COG
Cluster 10	610188	Rv0518		-3.324	Amino acid transport and metabolism
	611172	Rv0519c		-5.94549	Inorganic ion transport and metabolism
Cluster 11	663487	Rv0571c		7.91774	General function prediction only
	665042	Rv0572c		17.2103	not categorized in any COG
Cluster 12	667252	Rv0574c		5.67192	Cell wall/membrane/envelope biogenesis
	668579	Rv0575c		2.62845	Coenzyme transport and metabolism | Energy production and conversion
Cluster 13	775586	mmpL5		2.35552	General function prediction only
	778477	mmpS5		2.88841	not categorized in any COG
	778990	Rv0678		3.17932	not categorized in any COG
	782485	fusA1		-2.64024
Cluster 14	794715	Rv0695	sigB	-3.24468	General function prediction only
	795519	Rv0696		-5.39049	Cell wall/membrane/envelope biogenesis
	796933	Rv0697		-5.69519	Amino acid transport and metabolism
Cluster 15	800487	rpsJ		-4.10912	Translation
	800809	rplC		-3.9517	Translation
	801462	rplD		-4.56664	Translation
	802133	rplW		-4.92147	Translation
	802528	rplB		-5.61388	Translation
	803411	rpsS		-5.19373	Translation
	803689	rplV		-6.19171	Translation
	804282	rpsC		-5.54534	Translation
	805110	rplP		-4.37454	Translation
	805526	rpmC		-2.4124	Translation
	805756	rpsQ		-3.48671	Translation
	811373	rplN		-4.82068	Translation
	811742	rplX		-3.58667	Translation
	812059	rplE		-3.64613	Translation
	812627	rpsN1		-4.09274	Translation
	812976	rpsH		-3.77051	Translation
	814328	rpsE		-3.1238	Translation
	814993	rpmD		-2.36348	Translation
	815190	rplO		-6.06465	Translation
Cluster 16	841737	Rv0749A		2.41428	not categorized in any COG
	842033	Rv0750		2.65202	not categorized in any COG
Cluster 17	881075	Rv0786c	sigB	2.2896	not categorized in any COG
	881459	Rv0787		-2.69522	not categorized in any COG
	891472	cfp29		-2.71138	Function unknown
Cluster 18	912726	phoT		-2.5333	Inorganic ion transport and metabolism
	913558	phoY2		2.33551	Inorganic ion transport and metabolism
Cluster 19	914257	Rv0822c		2.251	Transcription
	916477	Rv0823c		4.83668
Cluster 20	989948	Rv0890c	sigC	-2.42412	General function prediction only
	992598	Rv0891c		-2.70368	Signal transduction mechanisms
	993853	Rv0892		-3.00156	Inorganic ion transport and metabolism
Cluster 21	1042115	pstS1		-2.39342	Inorganic ion transport and metabolism
	1043299	pstC1		-3.62296	Inorganic ion transport and metabolism
	1044317	pstA2		-3.42464	Inorganic ion transport and metabolism
Cluster 22	1082584	fadE12		-2.66425	Lipid transport and metabolism
	1083747	accA2		-3.38188	Lipid transport and metabolism
	1085756	accD2		-3.52655	Lipid transport and metabolism
	1087348	fadE13		-3.8126	Lipid transport and metabolism
Cluster 23	1107443	Rv0990c		2.59951	Cell motility | Posttranslational modification, protein turnover, and chaperones
	1108172	Rv0991c		3.10495	Function unknown
Cluster 24	1133333	pth		-3.04723
	1133921	rplY		-2.80189
	1134785	lpqT		-5.92235	not categorized in any COG
	1135501	prsA		-2.29979	Amino acid transport and metabolism | Nucleotide transport and metabolism
Cluster 25	1146561	Rv1025	sigB	-3.07608	Function unknown
	1147019	Rv1026		-3.88926	Inorganic ion transport and metabolism | Nucleotide transport and metabolism
Cluster 26	1194270	echA8		-2.57702	Lipid transport and metabolism
	1195055	echA9		-2.6142	Lipid transport and metabolism
Cluster 27	1283056	Rv1157c		-6.39077	not categorized in any COG
	1284179	Rv1158c		-9.6635	not categorized in any COG
Cluster 28	1287328	narG		2.4943	Energy production and conversion
	1291065	narH		2.27253	Energy production and conversion
Cluster 29	1477134	ogt		5.23552	Replication, recombination and repair
	1477628	alkA		4.72912	Replication, recombination and repair
Cluster 30	1552654	pyrR		-6.18546	Nucleotide transport and metabolism
	1553232	pyrB		-4.2731	Nucleotide transport and metabolism
Cluster 31	1579598	Rv1403c		3.81807	Coenzyme transport and metabolism
	1580591	Rv1404		2.24276	Transcription
	1581145	Rv1405c		4.35187	Coenzyme transport and metabolism
Cluster 32	1613307	gap	sigB	-2.3159	Carbohydrate transport and metabolism
	1614329	pgk		-3.27207	Carbohydrate transport and metabolism
	1615564	tpi		-3.27493
Cluster 33	1646186	Rv1460		29.8203	Transcription
	1646989	Rv1461		28.7945	Posttranslational modification, protein turnover, and chaperones
	1649526	Rv1462		24.5828	Posttranslational modification, protein turnover, and chaperones
	1650716	Rv1463		21.7834	Posttranslational modification, protein turnover, and chaperones
Cluster 34	1655609	PE_PGRS29		3.21372	not categorized in any COG
	1656963	ctpD		5.8963	Inorganic ion transport and metabolism
	1659370	trxB1		2.27927	Posttranslational modification, protein turnover, and chaperones
	1659763	echA12		-2.82635	Lipid transport and metabolism
	1660656	Rv1473		-2.35705	General function prediction only
Cluster 35	1791570	Rv1591	sigB	-5.00149	not categorized in any COG
	1792400	Rv1592c		31.8459	not categorized in any COG
Cluster 36	1794756	nadA		2.55576	Coenzyme transport and metabolism
	1797388	nadC		2.16973	Coenzyme transport and metabolism
Cluster 37	1810240	trpC	sigB	-8.474	Amino acid transport and metabolism
	1811127	trpB		-7.6545	Amino acid transport and metabolism
	1812359	trpA		-8.924	Amino acid transport and metabolism
	1813171	lgt		-4.2819	Cell wall/membrane/envelope biogenesis
Cluster 38	1819963	cydC		9.44666	Energy production and conversion | Posttranslational modification, protein turnover, and chaperones
	1821690	cydD		8.07206	Energy production and conversion | Posttranslational modification, protein turnover, and chaperones
	1823360	cydB		17.635	Energy production and conversion
	1824430	cydA		16.8562	Energy production and conversion
Cluster 39	1858733	pheS	sigB	2.61327
	1859758	pheT		3.81911
Cluster 40	1910776	Rv1685c		4.37002	Transcription
	1911401	Rv1686c		5.13495	Defense mechanisms
	1912153	Rv1687c		10.5931	Defense mechanisms
Cluster 41	1979621	Rv1751		-2.33067	Coenzyme transport and metabolism | Energy production and conversion
	1981130	Rv1752		-4.04938	General function prediction only
Cluster 42	2054157	Rv1812c	sigB | sigE	6.18114	Energy production and conversion
	2055681	Rv1813c		93.8557	not categorized in any COG
Cluster 43	2153235	Rv1907c		2.82714	not categorized in any COG
	2153889	katG		5.0934	Inorganic ion transport and metabolism
	2156149	furA		4.45394	Inorganic ion transport and metabolism
Cluster 44	2248563	Rv2003c		25.6952	Coenzyme transport and metabolism
	2249478	Rv2004c		14.7443	Function unknown
	2250996	Rv2005c		10.7742	Signal transduction mechanisms
Cluster 45	2330993	Rv2074		-3.07937	not categorized in any COG
	2331416	Rv2075c		2.24265	not categorized in any COG
Cluster 46	2340871	Rv2083		-2.82596	not categorized in any COG
	2341808	Rv2084		-3.42533	not categorized in any COG
Cluster 47	2358389	Rv2100	sigB	5.128	not categorized in any COG
	2360240	helZ		-2.38755	Replication, recombination and repair | Transcription
	2363391	Rv2102		-3.24485	Function unknown
Cluster 48	2377470	Rv2118c		-3.03669
	2378386	Rv2119		2.45505	Replication, recombination and repair
Cluster 49	2380663	hisE		22.3584	Amino acid transport and metabolism
	2381071	PPE37		131.422	Cell motility
Cluster 50	2408385	ftsZ		-6.75891	Cell cycle control, cell division, chromosome partitioning
	2409697	ftsQ		-3.13626	Cell wall/membrane/envelope biogenesis
	2410638	murC		-2.66283	Cell wall/membrane/envelope biogenesis
Cluster 51	2451247	Rv2189c		-8.88862	not categorized in any COG
	2452115	Rv2190c		-20.9521	Cell wall/membrane/envelope biogenesis
	2453819	Rv2191		4.48201	Replication, recombination and repair
Cluster 52	2501644	Rv2228c		-2.49844	Replication, recombination and repair
	2502735	Rv2229c		-2.62693	General function prediction only
Cluster 53	2516787	fabD		6.63412	Lipid transport and metabolism
	2517771	acpM		5.18407
	2518115	kasA		8.36233	Lipid transport and metabolism | Secondary metabolites biosynthesis, transport and catabolism
	2519396	kasB		8.2888	Lipid transport and metabolism | Secondary metabolites biosynthesis, transport and catabolism
	2520743	accD6		5.97221	Lipid transport and metabolism
Cluster 54	2530004	Rv2257c		-3.4465	Defense mechanisms
	2530836	Rv2258c		-2.64544	Coenzyme transport and metabolism
Cluster 55	2564029	Rv2292c		5.4264	not categorized in any COG
	2564292	Rv2293c		8.71018	Nucleotide transport and metabolism
Cluster 56	2627172	plcC		-5.55636	Cell wall/membrane/envelope biogenesis
	2628781	plcB		-3.08996	Cell wall/membrane/envelope biogenesis
	2630537	plcA		-4.56894	Cell wall/membrane/envelope biogenesis
Cluster 57	2656408	mbtG		17.9786	Secondary metabolites biosynthesis, transport and catabolism
	2657700	mbtF		28.7298	Secondary metabolites biosynthesis, transport and catabolism
	2662067	mbtE		22.8899	Secondary metabolites biosynthesis, transport and catabolism
	2667255	mbtD		63.4136	Secondary metabolites biosynthesis, transport and catabolism
	2670269	mbtC		89.8782	Secondary metabolites biosynthesis, transport and catabolism
	2671593	mbtB		97.8281	Secondary metabolites biosynthesis, transport and catabolism
	2675936	mbtA		14.7198	Secondary metabolites biosynthesis, transport and catabolism
	2678653	mbtI		44.2749	Amino acid transport and metabolism | Coenzyme transport and metabolism
Cluster 58	2726193	ahpC		7.52253	Posttranslational modification, protein turnover, and chaperones
	2726806	ahpD		5.47932	Function unknown
Cluster 59	2753625	Rv2454c	sigB	4.18937	Energy production and conversion
	2754743	Rv2455c		4.34676	Energy production and conversion
Cluster 60	2945847	Rv2617c		6.40307	not categorized in any COG
	2946434	Rv2618		9.14021	Transcription
	2947096	Rv2619c		26.0161	Function unknown
	2947462	Rv2620c		59.906	not categorized in any COG
	2947884	Rv2621c		40.3888	Transcription
	2948636	Rv2622		50.269	Coenzyme transport and metabolism
Cluster 61	2950489	Rv2624c	sigB	247.58	Signal transduction mechanisms
	2951322	Rv2625c		110.79	General function prediction only
Cluster 62	2955058	Rv2628		9.83558	not categorized in any COG
	2955767	Rv2629		18.9435	Function unknown
	2956893	Rv2630		13.0082	Function unknown
	2957572	Rv2631		3.76871
Cluster 63	3009344	ceoB		-3.12669	Inorganic ion transport and metabolism
	3010024	ceoC		-2.85152	Inorganic ion transport and metabolism
Cluster 64	3031040	Rv2719c		2.90818	not categorized in any COG
	3031845	lexA		2.91176	Signal transduction mechanisms | Transcription
	3032520	Rv2721c		2.73216	Cell wall/membrane/envelope biogenesis
Cluster 65	3100202	Rv2791c		2.72215	Replication, recombination and repair
	3101581	Rv2792c		2.70971	Replication, recombination and repair
Cluster 66	3241222	Rv2927c		-4.64682	Cell cycle control, cell division, chromosome partitioning
	3242198	tesA		-3.15121	Secondary metabolites biosynthesis, transport and catabolism
	3243697	fadD26		2.66287	Lipid transport and metabolism | Secondary metabolites biosynthesis, transport and catabolism
Cluster 67	3291503	pks1		-2.56422	Secondary metabolites biosynthesis, transport and catabolism
	3296350	pks15		-2.89886	Secondary metabolites biosynthesis, transport and catabolism
	3297837	fadD22		-2.67291	Lipid transport and metabolism | Secondary metabolites biosynthesis, transport and catabolism
Cluster 68	3344033	leuD		13.7483	Amino acid transport and metabolism
	3344654	leuC		11.4124	Amino acid transport and metabolism
Cluster 69	3357602	lppY		-2.55733	not categorized in any COG
	3369950	gatA		-4.45361	not categorized in any COG
	3375758	lpqA		3.75822	Inorganic ion transport and metabolism
	3401055	Rv3041c		-2.25084	not categorized in any COG
	3408022	Rv3047c		2.33483	Nucleotide transport and metabolism
	3408404	nrdF2		3.14714	Inorganic ion transport and metabolism
	3409509	Rv3049c		9.1413	General function prediction only
	3415435	Rv3054c		2.80984	not categorized in any COG
	3436779	Rv3074		2.44732
Cluster 70	3447404	virS		3.85424	Transcription
	3448504	Rv3083		5.54016	Inorganic ion transport and metabolism
	3449997	lipR		6.17249	Lipid transport and metabolism
	3451781	adhD		4.88805	Energy production and conversion
	3452925	Rv3087		6.02098	not categorized in any COG
	3455761	fadD13		5.59469	Lipid transport and metabolism | Secondary metabolites biosynthesis, transport and catabolism
Cluster 71	3497529	devS (dosS)	sigB	30.4547	Signal transduction mechanisms
	3499262	devR (dosR)		18.4809	Signal transduction mechanisms | Transcription
Cluster 72	3503393	Rv3137		3.07302	Carbohydrate transport and metabolism
	3504195	pflA		3.8491	Posttranslational modification, protein turnover, and chaperones
	3505363	fadE24		29.259	Lipid transport and metabolism
	3506790	fadE23		33.6383	Lipid transport and metabolism
Cluster 73	3512077	nuoB	sigB	-6.23515	Energy production and conversion
	3512628	nuoC		-6.66888	Energy production and conversion
	3513338	nuoD		-6.05314	Energy production and conversion
	3514657	nuoE		-5.89659	Energy production and conversion
	3515412	nuoF		-5.94205	Energy production and conversion
	3516746	nuoG		-6.35282	Energy production and conversion
	3519282	nuoH		-6.39838	Energy production and conversion
	3520507	nuoI		-3.75827	Energy production and conversion
	3521139	nuoJ		-5.76995	Energy production and conversion
	3521924	nuoK		-3.92451	Energy production and conversion
	3522234	nuoL		-6.56389	Energy production and conversion | Inorganic ion transport and metabolism
	3524132	nuoM		-5.13365	Energy production and conversion
	3525790	nuoN		-2.86848	Energy production and conversion
Cluster 74	3571602	nudC		-2.86169	Replication, recombination and repair
	3573731	Rv3201c		8.07346	Replication, recombination and repair
	3577033	Rv3202c		5.2873	Replication, recombination and repair
Cluster 75	3628160	sahH		4.50448	Coenzyme transport and metabolism
	3629752	Rv3249c		7.05384	Transcription
	3630384	rubB		3.75523	Energy production and conversion
	3630571	rubA		6.5461	Energy production and conversion
	3630738	alkB		19.0088	not categorized in any COG
Cluster 76	3639872	whiB2	sigB	2.30369	not categorized in any COG
	3641535	fbiB		-3.32124	Function unknown
Cluster 77	3722621	trpS		-2.50823
	3723656	Rv3337		2.32665	not categorized in any COG
Cluster 78	3726127	metC		-3.40845	Amino acid transport and metabolism
	3727488	metA		-2.91074
Cluster 79	3818042	Rv3401	sigB	-3.132	Carbohydrate transport and metabolism
	3820653	Rv3402c		28.8461	Cell wall/membrane/envelope biogenesis
	3822262	Rv3403c		24.941	Function unknown
Cluster 80	4113521	Rv3672c		-2.67034	General function prediction only | Replication, recombination and repair
	4114474	Rv3673c		-3.23046	Energy production and conversion | Posttranslational modification, protein turnover, and chaperones
Cluster 81	4192179	Rv3741c	sigB	2.93967	Inorganic ion transport and metabolism
	4192850	Rv3742c		5.21745	Inorganic ion transport and metabolism
Cluster 82	4196171	PE34		4.47671	not categorized in any COG
	4196724	Rv3747		-3.01071	not categorized in any COG
	4197236	Rv3748		-3.25363	not categorized in any COG
Cluster 83	4212293	Rv3766		2.69971	not categorized in any COG
	4212996	Rv3767c		2.25817	Secondary metabolites biosynthesis, transport and catabolism
Cluster 84	4218849	echA21		-3.00681	Lipid transport and metabolism
	4219685	lipE		-4.43318	Defense mechanisms
Cluster 85	4243233	embA		-3.03935	not categorized in any COG
	4246514	embB		-2.71778	not categorized in any COG
Cluster 86	4312765	Rv3839		256.795	not categorized in any COG
	4313567	Rv3840		10.1645	Transcription
Cluster 87	4324015	Rv3850		-4.22842	not categorized in any COG
	4324683	Rv3851		-5.70236	not categorized in any COG
Cluster 88	4408969	Rv3921c		-3.34604	Intracellular trafficking, secretion, and vesicular transport
	4410053	Rv3922c		-5.25542	Function unknown
	4410412	rnpA		-3.48182
Cluster 89	1508968	mbtL		9.73716	not categorized in any COG
	1509281	mbtM		4.36951	Transcription
	1510846	mbtN		3.7436	Transcription
	1511973	mbtK		3.68118	Transcription
	1513047	irtA		4.94506	Transcription
	1515623	irtB		14.5692	Transcription
Cluster 90	342130	eccA3		8.35305	not categorized in any COG
	344022	eccB3		5.43206	not categorized in any COG
	345624	eccC3		7.20159	not categorized in any COG
	349624	pe5		5.62448	General functional prediction only
	349935	ppe4		5.06259	Cell motility
	351525	esxG		4.6714	General functional prediction only
	351848	esxH		5.73584	Function unknown
	352149	espG3		5.33903	not categorized in any COG
	353083	eccD3		4.67182	not categorized in any COG
	354498	mycP3		3.93941	Post-translational modification, protein turnover, chaperone functions
	355880	eccE3		3.1061	not categorized in any COG
