# Supplementary material for: The Mycobacterium tuberculosis transcriptional landscape under genotoxic stress
Source: BMC Genomics. 2016 Oct 10;17:791. doi: 10.1186/s12864-016-3132-1 (PMC5057432; doi:10.1186/s12864-016-3132-1)
Supplement: Additional file 6: — Identified ncRNAs under each genotoxic stress. (XLSX 32 kb) [file 12864_2016_3132_MOESM6_ESM.xlsx]

## Sheet: PARA_H2O2_sRNA
		start	stop	length	orientation		location	targeted gene(s)	gene function(s)	COG
1	ncRNA1	532214	532307	94	-1	sRNA	PPE10 :Rv0443
2	ncRNA2	668394	668453	60	-1	sRNA	Rv0574c : Rv0575
3	ncRNA3	731084	731178	95	-1	sRNA	Rv0634A	Rv0634A	hypothetical protein	Transcription
4	ncRNA4	842220	842313	94	-1	sRNA	Rv0750:mmsB
5	ncRNA5	852615	852669	55	-1	5' UTR	phoR
6	ncRNA6	936717	936771	55	1	3' UTR	pip
7	ncRNA7	1965370	1965428	59	-1	sRNA	narK2:Rv1738
8	ncRNA8	2338033	2338130	98	1	sRNA	Rv2081c
9	ncRNA9	2390037	2390130	94	-1	5' UTR	ansP1	Rv2128	conserved membrane protein	not categorized in any COG
10	ncRNA10	2473242	2473389	148	-1	sRNA	cobS:Rv2209	Rv2209	conserved membrane protein	not categorized in any COG
11	ncRNA11	2655468	2655577	110	-1	5' UTR	Rv2375
12	ncRNA12	3194151	3194235	85	1	sRNA	Rv2885c	Rv2977c, Rv2790c	thiamine-monophosphate kinase|lipid-transfer protein	Coenzyme transport and metabolism|Lipid transport and metabolism
13	ncRNA13	3724434	3724616	183	1	5' UTR	icd1	Rv2277c	glycerolphosphodiesterase	Energy production and conversion
14	ncRNA14	3809299	3809384	86	-1	sRNA	iunH
15	ncRNA15	4017087	4017155	69	1	sRNA	Rv3575c
16	ncRNA16	4286825	4286875	51	-1	sRNA	Rv3822														`

## Sheet: H2O2
		start	stop	length	orientation		location	targeted gene(s)	gene function(s)	COG
1	ncRNA17	332785	332835	51	1	sRNA	vapC25
2	ncRNA18	1171133	1171218	86	1	sRNA	Rv1048c
3	ncRNA19	1394951	1395002	52	-1	sRNA	Rv1250
4	ncRNA20	1564266	1564374	109	1	3' UTR	mihF	Rv3774	enoyl-CoA hydratase	Lipid transport and metabolism
5	ncRNA21	1677906	1677974	69	-1	sRNA	Rv1488
6	ncRNA22	1718030	1718088	59	-1	5' UTR	Rv1523
7	ncRNA23	2124802	2124868	67	-1	sRNA	Rv1875
8	ncRNA24	2179329	2179387	59	1	sRNA	mpt63	Rv1926c	immunogenic protein	not categorized in any COG
9	ncRNA25	2338031	2338147	117	1	sRNA	Rv2081c
10	ncRNA26	2359679	2359771	93	-1	sRNA	Rv2100
11	ncRNA27	2637709	2637796	88	1	sRNA	PPE40
12	ncRNA28	2655339	2655577	239	-1	5' UTR	Rv2375
13	ncRNA29	2876380	2876435	56	1	sRNA	alaS	Rv2555c	alanyl-tRNA synthetase	not categorized in any COG
14	ncRNA30	3081750	3081846	97	1	sRNA	dapB	Rv3695, Rv3730c	conserved membrane protein|conserved hypothetical protein	Function unknown|Replication, recombination and repair
15	ncRNA31	3318270	3318344	75	1	sRNA	kdtB
16	ncRNA32	3336530	3336796	267	1	5' UTR	ddlA	Rv2924c, Rv2090, Rv2859c, Rv0959	formamidopyrimidine-DNA glycosylase|5-3 exonuclease|amidotransferase|conserved hypothetical protein	Replication, recombination and repair|Replication, recombination and repair
17	ncRNA33	3467411	3467488	78	1	5' UTR	Rv3098c
18	ncRNA34	3509788	3509884	97	-1	sRNA	Rv3143
19	ncRNA35	3593498	3593594	97	1	3' UTR	id342
20	ncRNA36	3632062	3632121	60	1	5' UTR	Rv3253c
21	ncRNA37	3707615	3707713	99	1	sRNA	vapC44
22	ncRNA38	4054696	4054802	107	-1	3' UTR	espD
23	ncRNA39	4071776	4071841	66	-1	sRNA	Rv3633	Rv1926c	immunogenic protein	not categorized in any COG
24	ncRNA40	4146803	4146891	89	1	3' UTR	gshA	Rv3703c	conserved hypothetical protein	not categorized in any COG
25	ncRNA41	4209318	4209392	75	-1	sRNA	lpqH
26	ncRNA42	4254139	4254361	223	-1	sRNA	id403	Rv2259	zinc-type alcohol dehydrogenase	Energy production and conversion
27	ncRNA43	4348747	4348818	72	1	sRNA	id407
28	ncRNA44	4357227	4357323	97	-1	sRNA	espJ

## Sheet: Paraquat
		start	stop	length	orientation		location
1	ncRNA45	2981862	2982087	226	-1	sRNA	Rv2663

## Sheet: MNNG
		start	stop	length	orientation		location
1	ncRNA46	1788518	1788593	75	1	sRNA	Rv1586c:Rv1587c

## Sheet: MMC
		start	stop	length	orientation		location	targeted gene(s)	gene function(s)	COG
1	ncRNA47	15237	15311	75	-1	sRNA	trpG
2	ncRNA48	30107	30183	77	-1	sRNA	Rv0026	Rv0104	conserved hypothetical protein	Signal transduction mechanisms
3	ncRNA49	32988	33045	58	-1	sRNA	Rv0029	Rv2221c	glutamate-ammonia-ligase adenylyltransferase	Post-translational modification, protein turnover, and chaperones | Signal transduction mechanisms
4	ncRNA50	39302	39371	70	1	3' UTR	Rv0036c
5	ncRNA51	41839	41903	65	-1	sRNA	Rv0038
6	ncRNA52	45592	45647	56	-1	sRNA	leuS
7	ncRNA53	102690	102773	84	-1	3' UTR	ctpA
8	ncRNA54	170630	170809	180	-1	5' UTR	Rv0144
9	ncRNA55	200933	201008	76	-1	sRNA	mce1B:mce1C	Rv0171	MCE-family protein	Secondary metabolites biosynthesis, transport and catabolism
10	ncRNA56	222299	222392	94	-1	sRNA	Rv0191
11	ncRNA57	247284	247507	224	1	sRNA	mmpL3:Rv0207c	Rv0206c	transmembrane transport protein	General function prediction only
12	ncRNA58	274396	274492	97	1	3' UTR	Rv0229c
13	ncRNA59	285209	285303	95	1	sRNA	aftD
14	ncRNA60	329101	329195	95	1	sRNA	Rv0272c
15	ncRNA61	341853	342006	154	-1	sRNA	Rv0281:eccA3	Rv2521	bacterioferritin comigratory protein	Post-translational modification, protein turnover, and chaperones
16	ncRNA62	345846	345940	95	-1	sRNA	eccC3
17	ncRNA63	396226	396279	54	-1	5' UTR	Rv0331	Rv0331	dehydrogenase/reductase	General function prediction only
18	ncRNA64	410447	410525	79	-1	sRNA	iniB
19	ncRNA65	420835	420925	91	-1	sRNA	dnaK
20	ncRNA66	456250	456329	80	1	sRNA	SecE2:Rv0380c
21	ncRNA67	545749	545820	72	1	sRNA	Rv0455c	Rv0455c	conserved hypothetical protein	Not in COGs
22	ncRNA68	590350	590418	69	-1	sRNA	proC
23	ncRNA69	601260	601330	71	-1	sRNA	hemA
24	ncRNA70	816373	816467	95	-1	sRNA	sppA	Rv3404c	hypothetical protein	Not in COGs
25	ncRNA71	855428	855497	70	1	sRNA	adhB	Rv2748c	cell division transmembrane protein	Cell cycle control, cell division, chromosome partitioning
26	ncRNA72	939875	939939	65	-1	sRNA	Rv0843
27	ncRNA73	987894	987951	58	-1	sRNA	Rv0888
28	ncRNA74	988200	988276	77	-1	sRNA	Rv0888
29	ncRNA75	1005433	1005508	76	1	sRNA	prrB	Rv3202c, Rv1419, Rv1679	Possible ATP-dependent DNA helicase|hypothetical protein|acyl-CoA dehydrogenase	Replication, recombination and repair|Not in COGs|Lipid transport and metabolism
30	ncRNA76	1006733	1006807	75	1	sRNA	accD3
31	ncRNA77	1039613	1039693	81	1	sRNA	pknD
32	ncRNA78	1092690	1092778	89	-1	sRNA	PE_PGRS16
33	ncRNA79	1132353	1132446	94	-1	sRNA	pks16
34	ncRNA80	1153315	1153407	93	-1	sRNA	kdpA	Rv3102c	cell division ATP-binding protein	Cell cycle control, cell division, chromosome partitioning
35	ncRNA81	1157047	1157135	89	1	sRNA	trcS
36	ncRNA82	1178027	1178121	95	-1	3' UTR	Rv1056
37	ncRNA83	1230666	1230762	97	1	5' UTR	mazF3
38	ncRNA84	1290288	1290405	118	-1	3' UTR	narG	Rv3213c	chromosome partitioning protein	Cell cycle control, cell division, chromosome partitioning
39	ncRNA86	1299765	1299858	94	1	5' UTR	PPE17: lipX	Rv1168c	PPE family protein	Cell motility
40	ncRNA85	1299765	1299858	94	1	sRNA	PPE17	Rv1168c	PPE family protein	Cell motility
41	ncRNA87	1366923	1367016	94	-1	sRNA	htrA
42	ncRNA88	1371129	1371225	97	-1	3' UTR	lpqX
43	ncRNA89	1371435	1371549	115	-1	sRNA	lpqX :Rv1228a	Rv1228	lipoprotein	Not in COGs
44	ncRNA90	1388422	1388515	94	1	sRNA	Rv1245c
45	ncRNA91	1392353	1392447	95	1	sRNA	Rv1248c
46	ncRNA92	1394947	1395002	56	-1	5' UTR	Rv1250
47	ncRNA93	1420308	1420466	159	1	5' UTR	Rv1271c:Rv1272c	Rv1271c	conserved secreted protein	Not in COGs
48	ncRNA94	1579580	1579644	65	1	sRNA	priA : Rv1403c
49	ncRNA95	1659523	1659585	63	-1	sRNA	trxB1	Rv3531c	hypothetical protein	Not in COGs
50	ncRNA96	1701522	1701600	79	-1	sRNA	Rv1510	Rv3174	short-chain type dehydrogenase/reductase	General function prediction only
51	ncRNA97	1766473	1766542	70	1	sRNA	treZ
52	ncRNA98	1788505	1788599	95	1	sRNA	Rv1586c:Rv1587c	Rv1586c	phiRv1 integrase	Replication, recombination and repair
53	ncRNA99	1815358	1815410	53	-1	sRNA	Rv1615
54	ncRNA100	1906438	1906502	65	-1	5' UTR	Rv1682	Rv1682	conserved hypothetical protein	Not in COGs
55	ncRNA101	1999676	1999769	94	-1	sRNA	Rv1765c:Rv1766	Rv1766	conserved hypothetical protein	Function unknown
56	ncRNA102	2000060	2000147	88	-1	5' UTR	Rv1767	Rv1767	conserved hypothetical protein	Function unknown
57	ncRNA103	2047593	2047688	96	1	sRNA	Rv18041c :Rv1805c
58	ncRNA104	2055253	2055316	64	1	sRNA	Rv1812c	Rv1812c	dehydrogenase	Energy production and conversion
59	ncRNA105	2074926	2075020	95	-1	sRNA	Rv1830
60	ncRNA106	2123734	2123785	52	-1	sRNA	Rv1874
61	ncRNA107	2128116	2128210	95	-1	sRNA	glnA3
62	ncRNA108	2137006	2137085	80	-1	5' UTR	Rv1887
63	ncRNA109	2198638	2198733	96	1	sRNA	Rv1948c
64	ncRNA110	2204795	2204866	72	1	sRNA	Rv1961:vapC35
65	ncRNA111	2217715	2217786	72	-1	5' UTR	Rv1974
66	ncRNA112	2223691	2223815	125	1	3' UTR	mpt64
67	ncRNA113	2338039	2338124	86	1	sRNA	Rv2081c
68	ncRNA114	2338481	2338568	88	1	sRNA	Rv2081c	Rv2081c	transmembrane protein	Not in COGs
69	ncRNA115	2340479	2340554	76	-1	sRNA	Rv2082
70	ncRNA116	2358420	2358482	63	-1	sRNA	Rv2100	Rv2100	conserved hypothetical protein	Not in COGs
71	ncRNA117	2425254	2425313	60	1	sRNA	pbpB	Rv2540c, Rv3015c, Rv0928	chorismate synthase|conserved hypothetical protein|periplasmic phosphate-binding lipoprotein	Amino acid tansport and metabolism|Amino acid transport and metabolism|Inorganic ion transport and metabolism
72	ncRNA118	2425718	2425821	104	1	3' UTR	pbpB
73	ncRNA119	2450181	2450275	95	1	sRNA	pimB	Rv0872c	PE-PGRS family protein	Not in COGs
74	ncRNA120	2451048	2451186	139	1	sRNA	pimB : Rv2189c	Rv2188c	conserved hypothetical protein	Cell wall/membrane/envelope biogenesis
75	ncRNA121	2478632	2478705	74	-1	3' UTR	pepB	Rv0906	conserved hypothetical protein	General function prediction only
76	ncRNA122	2496019	2496112	94	1	5' UTR	caeA	Rv2556c	conserved hypothetical protein	Function unknown
77	ncRNA123	2505651	2505745	95	1	sRNA	cobC : vapC16	Rv2231c	aminotransferase	Amino acid transport and metabolism
78	ncRNA124	2557630	2557722	93	-1	sRNA	Rv2285	Rv1258c	conserved membrane transport protein	Not in COGs
79	ncRNA125	2562093	2562178	86	-1	sRNA	cdh
80	ncRNA126	2562243	2562293	51	-1	sRNA	cdh
81	ncRNA127	2567760	2567842	83	-1	5' UTR	Rv2296	Rv3105c	peptide chain release factor 2	Not in COGs
82	ncRNA128	2683195	2683263	69	1	sRNA	rpfD : hemN	Rv2388c	oxygen-independent coproporphyrinogen III oxidase	Coenzyme transport and metabolism
83	ncRNA129	2774917	2774982	66	-1	sRNA	aglA :Rv2472
84	ncRNA130	2819219	2819312	94	1	sRNA	scoA	Rv2915c	conserved hypothetical protein	Secondary metabolites biosynthesis, transport and catabolism
85	ncRNA131	2837123	2837209	87	-1	sRNA	PE26
86	ncRNA132	2886469	2886562	94	-1	sRNA	Rv2566	Rv2567	conserved alanine and leucine rich protein	Function unknown
87	ncRNA133	2889688	2889780	93	-1	sRNA	Rv2566	Rv2045c	carboxylesterase	Lipid transport and metabolism
88	ncRNA134	2914452	2914528	77	1	sRNA	secD
89	ncRNA135	2958341	2958429	89	-1	sRNA	Rv2631
90	ncRNA136	3022787	3022869	83	-1	sRNA	sigB
91	ncRNA137	3074821	3074907	87	-1	3' UTR	Rv2765
92	ncRNA138	3085497	3085558	62	1	sRNA	Rv2777c	Rv2777c	conserved hypothetical protein	General function prediction only
93	ncRNA139	3104510	3104604	95	1	5' UTR	pptT
94	ncRNA140	3148341	3148394	54	1	sRNA	nusA
95	ncRNA141	3156160	3156237	78	1	sRNA	cobB
96	ncRNA142	3187306	3187400	95	-1	sRNA	mpt70
97	ncRNA143	3191149	3191215	67	1	sRNA	cdsA
98	ncRNA144	3274196	3274265	70	-1	3' UTR	drrC
99	ncRNA145	3297835	3297905	71	1	5' UTR	fadD22	Rv2947c	polyketide synthase	Secondary metabolites biosynthesis, transport and catabolism
100	ncRNA146	3311430	3311515	86	1	sRNA	Rv2958c
101	ncRNA147	3611326	3611483	158	-1	sRNA	Rv3235	Rv3235	hypothetical alanine, arginine and proline rich protein	Not in COGs
102	ncRNA148	3614221	3614315	95	1	sRNA	Rv3238c
103	ncRNA149	3645999	3646092	94	1	sRNA	wbbL1	Rv3264c	D-alpha-D-mannose-1-phosphate guanylyltransferase	Carbohydrate transport and metabolism | Cell wall/membrane/envelope biogenesis
104	ncRNA150	3655960	3656049	90	-1	sRNA	Rv3273
105	ncRNA151	3669961	3670049	89	1	sRNA	usfY : Rv3289c	Rv3288c	hypothetical protein	Not in COGs
106	ncRNA152	3829864	3829956	93	1	sRNA	guaB3: guaB2	Rv3410c	inosine-5-monophosphate dehydrogenase	Nucleotide transport and metabolism
107	ncRNA153	3877432	3877526	95	1	sRNA	rplQ:rpoA
108	ncRNA154	3880991	3881085	95	-1	5' UTR	Rv3463
109	ncRNA155	3913635	3913695	61	1	5' UTR	lprN
110	ncRNA156	3922991	3923077	87	-1	sRNA	fadE26	Rv0025	conserved hypothetical protein	Not in COGs
111	ncRNA157	3995621	3995691	71	1	sRNA	Rv3555c	Rv3555c	conserved hypothetical protein	Function unknown
112	ncRNA158	4025490	4025567	78	1	sRNA	Rv3583c	Rv3583c	transcriptional regulator	Transcription
113	ncRNA159	4048579	4048672	94	1	sRNA	folK	Rv2922A	acylphosphatase	Energy production and conversion
114	ncRNA160	4069911	4070003	93	-1	3' UTR	Rv3630
115	ncRNA161	4185024	4185117	94	1	sRNA	tgs2
116	ncRNA162	4187520	4187614	95	-1	sRNA	Rv3736
117	ncRNA163	4192859	4192954	96	1	sRNA	Rv3742c	Rv3741c	oxidoreductase	Inorganic ion transport and metabolism
118	ncRNA164	4249963	4250026	64	-1	sRNA	atsH
119	ncRNA165	4264693	4264783	91	1	sRNA	fbpD
120	ncRNA166	4288821	4288915	95	1	sRNA	mmpL8

## Sheet: DETA-NO
		start	stop	length	orientation		location	targeted gene(s)	gene function(s)	COG
1	ncRNA167	236584	236681	98	-1	sRNA	Rv0199	Rv0199	conserved membrane protein	Not in COGs
2	ncRNA168	532214	532307	94	-1	sRNA	PPE10
3	ncRNA169	851634	851739	106	-1	sRNA	phoP	phoP	two component system transcriptional regulator	Not in COGs
4	ncRNA170	936677	936811	135	1	sRNA	pip
5	ncRNA171	937972	938239	268	-1	sRNA	Rv0842	Rv0842	conserved membrane protein	Replication, recombination and repair
6	ncRNA172	1136872	1136947	76	1	5' UTR	glmU	argC	N-acetl-gamma-glutamyl-phoshate reductase	Secondary metabolites biosynthesis, transport and catabolism
7	ncRNA173	1179214	1179356	143	1	sRNA	Rv1056:Rv1057
8	ncRNA174	1230666	1230721	56	1	sRNA	mazF3
9	ncRNA175	1484293	1484385	93	-1	sRNA	Rv1321	Rv1321	conserved hypothetical protein	Amino acid transport and metabolism
10	ncRNA176	1530666	1530759	94	-1	sRNA	Rv1359
11	ncRNA177	1697713	1697806	94	-1	sRNA	Rv1507A
12	ncRNA178	1718008	1718088	81	-1	sRNA	Rv1523
13	ncRNA179	1999499	1999769	271	-1	5' UTR	Rv1766	cyp143	cytochrome P450 143	Not in COGs
14	ncRNA180	2024575	2024626	52	1	sRNA	cyp143	cyp143	conserved hypothetical protein	Energy production and conversion
15	ncRNA181	2026157	2026247	91	-1	sRNA	PPE25
16	ncRNA182	2047593	2047688	96	1	5' UTR	Rv1805c
17	ncRNA183	2068801	2068853	53	-1	sRNA	secA2
18	ncRNA184	2116399	2116463	65	-1	sRNA	Rv1867	Rv0242c	Involved in the fatty acid biosynthesis pathway	Signal transduction mechanisms | Transcription
19	ncRNA185	2130251	2130318	68	-1	sRNA	Rv1879
20	ncRNA186	2198638	2198733	96	1	5' UTR	Rv1948c
21	ncRNA187	2364798	2364877	80	1	sRNA	Rv2104a
22	ncRNA188	2532153	2532212	60	-1	sRNA	Rv2558c:adhE2	adhE2	zinc-type alcohol dehydrogenase	Function unknown
23	ncRNA189	2945501	2945573	73	-1	sRNA	Rv2616
24	ncRNA190	2945626	2945820	195	-1	5' UTR	Rv2616	rfbD	O-antigen/lipopolysaccharide transport membrane protein ABC transporter	Carbohydrate transport and metabolism | Cell wall/membrane/envelope biogenesis
25	ncRNA191	2952089	2952145	57	1	sRNA	Rv2625c
26	ncRNA192	3154650	3154756	107	1	sRNA	cysG	efpA	membrane efflux protein	Not in COGs
27	ncRNA193	3191149	3191234	86	1	5' UTR	cdsA
28	ncRNA194	3356858	3356933	76	-1	sRNA	Rv2998	Rv2998	hypothetical protein	Function unknown
29	ncRNA195	3632062	3632128	67	1	sRNA	Rv3253c
30	ncRNA196	3821891	3822009	119	-1	3' UTR	Rv3402c
31	ncRNA197	3899067	3899121	55	1	5' UTR	Rv3480c
32	ncRNA198	4140129	4140181	53	1	3' UTR	vapC48
33	ncRNA199	4146803	4146895	93	1	5' UTR	etgB	etgB	conserved hypothetical protein	Function unknown
34	ncRNA200	4146803	4146895	93	1	sRNA	gshA	etgB	conserved hypothetical protein	Inorganic ion transport and metabolism
35	ncRNA201	4192780	4192954	175	1	5' UTR	Rv3741c	Rv3741c	oxidoreductase	Carbohydrate transport and metabolism | Cell wall/membrane/envelope biogenesis
36	ncRNA202	4387473	4387536	64	1	sRNA	Rv3902c
